# Supplementary material for: Cyrius: accurate CYP2D6 genotyping using whole-genome sequencing data
Source: Pharmacogenomics J. 2021 Jan 18;21(2):251–61. doi: 10.1038/s41397-020-00205-5 (PMC7997805; doi:10.1038/s41397-020-00205-5)
Supplement: Supplementary file 2 — Supplementary table 1–5 [file 41397_2020_205_MOESM2_ESM.xlsx]

## Sheet: Table_S1
Table S1. Cyrius/Aldy/Stargazer results against GeT-RM and PacBio truth.
SampleID	Truth	Cyrius	Aldy	Stargazer	Truth (phenotype)	Cyrius (phenotype)	Aldy (phenotype)	Stargazer (phenotype)	Truth source	1kGP	Type	Additional info
HG00276	*4/*5	*4/*5	*4/*5	*4/*5	PM	PM	PM	PM	GeT-RM		deletion
NA10831	*4/*5	*4/*5	*4/*5	*4/*5	PM	PM	PM	PM	GeT-RM		deletion
NA12873	*1/*5	*1/*5	exited with error	*1/*5	IM	IM	exited with error	IM	GeT-RM		deletion
NA17235	*1/*5	*1/*5	*1/*5	*1/*5	IM	IM	IM	IM	GeT-RM		deletion
NA18855	*1/*5	*1/*5	*1/*5	*1/*5	IM	IM	IM	IM	GeT-RM		deletion
NA18868	*2/*5	*2/*5	*2/*5	*2/*5	IM	IM	IM	IM	GeT-RM		deletion
NA18992	*1/*5	*1/*5	*1/*5	*1/*5	IM	IM	IM	IM	GeT-RM		deletion
NA18861	*5/*29	*29/*5	*29/*5	*5/*29	IM	IM	IM	IM	GeT-RM		deletion
NA19035	*2/*5	*2/*5	*2/*5	*2/*5	IM	IM	IM	IM	GeT-RM	1kGP	deletion
NA18945	*1/*5	*1/*5	*1/*5	*1/*5	IM	IM	IM	IM	GeT-RM	1kGP	deletion
HG03225	*5/*56	*10/*5 (updated to *56/*5)	*5/*56	*5/*56	PM	IM (updated to PM)	PM	PM	GeT-RM	1kGP	deletion
HG03259	*5/*106	*106/*5	*106/*5	*5/*106	Indeterminate	Indeterminate	Indeterminate	Indeterminate	GeT-RM	1kGP	deletion
HG03246	*5/*43	*43/*5	exited with error	*5/*43	Indeterminate	Indeterminate	exited with error	Indeterminate	GeT-RM	1kGP	deletion
NA19317	*5/*5	*5/*5	*5/*5	*2/*2	PM	PM	PM	NM	GeT-RM	1kGP	deletion
NA18873	*5/*17	*17/*5	*17/*5	*5/*17	IM	IM	IM	IM	GeT-RM	1kGP	deletion
HG00436	*2x2/*71	*2x2/*71	*2+*2/*71	*2x2/*71	Indeterminate	Indeterminate	Indeterminate	Indeterminate	GeT-RM		duplication
NA07439	*4x2/*41	*41/*4x2	*4+*4/*41	*4x2/*41	IM	IM	IM	IM	GeT-RM		duplication
NA17244	*2x2/*4x2 (+hybrid)	*2x2/*4x2	*4+*4/*63+*78+*2	*2x2/*4x2	NM	NM	Indeterminate	NM	GeT-RM		duplication
NA19226	*2/*2x2	*2/*2x2	*2/*2+*2	*2/*2x2	UM	UM	UM	UM	GeT-RM		duplication
NA24027	*2x2/*6	*2x2/*6	*2+*2/*6	*1x2/*6	NM	NM	NM	NM	GeT-RM		duplication
NA19920	*1/*4x2	*1/*4x2	*1/*4+*4	*1/*4x2	IM	IM	IM	IM	GeT-RM		duplication
NA19819	*2/*4x2	*2/*4x2	*2/*4+*4	*2/*4x2	IM	IM	IM	IM	GeT-RM		duplication
NA19207	*2x2/*10	*10/*2x2	*10/*2+*2	*2Dx2/*10	NM	NM	NM	NM	GeT-RM		duplication
NA17454	*1x2/*2x2	*1x2/*2x2	*1+*34/*2+*2	*1x2/*2x2	UM	UM	UM	UM	GeT-RM		duplication
NA19109	*2x2/*29	*2x2/*29	*2+*2/*29	*2x2/*29	UM	UM	UM	UM	GeT-RM		duplication
NA15245	*4x2/*4	*4/*4x2	*4/*4+*4	*4/*4x2	PM	PM	PM	PM	GeT-RM		duplication
HG00337	*2x2/*22	*2x2/*22	*2+*2/*22	*1/*2x2	Indeterminate	Indeterminate	Indeterminate	UM	GeT-RM	1kGP	duplication
HG00421	*2/*10x2	*36+*10/*2 (updated to *10x2/*2)	*2/*36+*10	*2/*36+*10	NM	NM	NM	NM	GeT-RM	1kGP	duplication	Figure S4
HG01190	*68+*4/*5	*5/*68+*4	*4/*68	*5/*68+*4	PM	PM	PM	PM	GeT-RM		fusion
NA21781	*2x2/*68+*4	*2x2/*68+*4	*2+*2/*68+*4	*2x2/*68+*4	NM	NM	NM	NM	GeT-RM		fusion
NA11832	*1/(*68)+*4	*1/*68+*4	*1/*68+*4	*1/*68+*4	IM	IM	IM	IM	GeT-RM	1kGP	fusion	*1/*68+*4, see Figure S5, Table S2
NA12878	*3/*68+*4	*3/*68+*4	*3/*68+*4	*3/*68+*4	PM	PM	PM	PM	GeT-RM, PacBio	1kGP	fusion
NA12154	(*68)+*4/*33	*33/*68+*4	*33/*68+*4	*33x2/*68+*4	IM	IM	IM	NM	GeT-RM	1kGP	fusion	*33/*68+*4, see Figure S5, Table S2
HG00731	*4/*4+*68	*4/*68+*4	*4/*68+*4	*4/*68+*4	PM	PM	PM	PM	PacBio	1kGP	fusion
NA23874	*4/*4	*4/*68+*4	*4/*68+*4	*4/*68+*4	PM	PM	PM	PM	GeT-RM		fusion	*4/*68+*4, see Figure S3, Table S2
NA24008	*1/*4	*1/*68+*4	*1/*68+*4	*1/*68+*4	IM	IM	IM	IM	GeT-RM		fusion	*1/*68+*4, see Figure S3, Table S2
NA18524	*1/*36x2+*10	*1/*36+*36+*10	*1+*36/*36+*10	*36+*10/*36+*10	NM	NM	NM	IM	GeT-RM		fusion
NA18526	*1/*36x2+*10	*1/*36+*36+*10	*1+*36/*36+*10	*36+*10/*36+*10	NM	NM	NM	IM	GeT-RM		fusion
NA18540	(*36+)10/*41	*41/*36+*36+*10	*36+*10/*61+*69	*36+*10/*36+*10	IM	IM	Indeterminate	IM	GeT-RM		fusion	*41/*36+*36+*10, see Figure S5, Table S2
NA18564	*2A/*36+*10	*2/*36+*10	*2/*36+*10	*2/*36+*10	NM	NM	NM	NM	GeT-RM		fusion
NA18565	*10/*36x2	*10/*36+*10 (updated to *36/*36+*10)	*10/*36+*10	*10/*36+*10	IM	IM	IM	IM	GeT-RM		fusion	Figure S4
NA18617	*36+*10/*36+*10	*36+*10/*36+*10	*36+*10/*36+*10	*36+*10/*36+*10	IM	IM	IM	IM	GeT-RM		fusion
NA18959	*2/*36+*10	*2/*36+*10	*2/*36+*10	*2/*36+*10	NM	NM	NM	NM	GeT-RM		fusion
NA23246	*10x2/*36+*10	*10x2/*36+*10	*10+*10/*36+*10	*10x2/*36+*10	IM	IM	IM	IM	GeT-RM		fusion
NA18980	*2/*36+*10	*2/*36+*10	*2/*36+*10	*2/*36+*10	NM	NM	NM	NM	GeT-RM		fusion
NA18642	*36+*10/*1+*90	*36+*10/*1+*90	*1+*90/*36+*10	*1x2/*36+*10	Indeterminate	Indeterminate	Indeterminate	NM	GeT-RM	1kGP	fusion
HG00463	*36+*10/*36+*10	*36+*10/*36+*10	*36+*10/*36+*10	*36+*10/*36+*10	IM	IM	IM	IM	GeT-RM	1kGP	fusion
HG02373	*14/*36+*10	*14/*36+*10	*14/*36+*10	*14/*36+*10	IM	IM	IM	IM	GeT-RM	1kGP	fusion
NA18572	*36+*10/*41	*41/*36+*10	*10+*83/*69	*36+*10/*41	IM	IM	Indeterminate	IM	GeT-RM	1kGP	fusion
NA18632	*36x2+*10/*52	*52/*36+*36+*10	*36+*10/*36+*52	*36+*10/*36+*10	Indeterminate	Indeterminate	Indeterminate	IM	GeT-RM	1kGP	fusion
NA18563	*1/*36+*10	*1/*36+*10	*1/*36+*10	*1/*36+*10	NM	NM	NM	NM	GeT-RM	1kGP	fusion
NA18545	*5/*36x2+*10x2	*36+*10/*36+*10	*36+*10/*36+*10	*36+*10/*36+*10	IM	IM	IM	IM	GeT-RM	1kGP	fusion
HG005(NA24631)	*49/*10+*36	*49/*36+*10	*49/*10+*36	*10/*36+*10	IM	IM	IM	IM	PacBio		fusion
NA19785	*1/*13+*2	*13+*2/*1	*1/*79+*2	ungenotyped	NM	NM	NM	ungenotyped	GeT-RM	1kGP	fusion
HG00589	*1/*21	*1/*21	*1/*21	*1/*21	IM	IM	IM	IM	GeT-RM		No SV
NA06991	*1/*4	*1/*4	*1/*4	*1/*4	IM	IM	IM	IM	GeT-RM		No SV
NA07000	*2 (*35)/*9	*35/*9	*35/*9	*9/*35	NM	NM	NM	NM	GeT-RM		No SV	*35/*9, see Figure S6, Table S2
NA07019	*1/*4	*1/*4	*1/*4	*1/*4	IM	IM	IM	IM	GeT-RM		No SV
NA07029	*1/*35	*1/*35	*1/*35	*1/*35	NM	NM	NM	NM	GeT-RM		No SV
NA07055	*4/*4	*4/*4	*4/*4	*4/*4	PM	PM	PM	PM	GeT-RM		No SV
NA07056	*2/*4	*2/*4	*2/*4	*2/*4	IM	IM	IM	IM	GeT-RM		No SV
NA07348	*1/*6	*1/*6	*1/*6	*1/*6	IM	IM	IM	IM	GeT-RM		No SV
NA07357	*1/*6	*1/*6	*1/*6	*1/*6	IM	IM	IM	IM	GeT-RM		No SV
NA10847	*1/*41	*1/*41	*1/*41	*1/*41	NM	NM	NM	NM	GeT-RM		No SV
NA10851	*1/*4	*1/*4	*39/*4	*1/*4	IM	IM	IM	IM	GeT-RM		No SV
NA10854	*1/*4	*1/*4	*1/*4	*1/*4	IM	IM	IM	IM	GeT-RM		No SV
NA11839	*1/*2	*1/*2	*1/*2	*1/*2	NM	NM	NM	NM	GeT-RM		No SV
NA11993	*1/*9	*1/*9	*1/*9	*1/*9	NM	NM	NM	NM	GeT-RM		No SV
NA12003	*4/*35	*35/*4	*35/*4	*4/*35	IM	IM	IM	IM	GeT-RM		No SV
NA12006	*4/*41	*41/*4	*4/*41	*4/*41	IM	IM	IM	IM	GeT-RM		No SV
NA12145	*1/*4	*1/*4	*1/*4	*1/*4	IM	IM	IM	IM	GeT-RM		No SV
NA12156	*1/*4	*1/*4	*1/*4	*1/*4	IM	IM	IM	IM	GeT-RM		No SV
NA12236	*1/*4	*1/*4	*1/*4	*1/*4	IM	IM	IM	IM	GeT-RM		No SV
NA12717	*1/*1	*1/*1	*1/*1	*1/*1	NM	NM	NM	NM	GeT-RM		No SV
NA12813	*2/*4	*2/*4	*2/*4	*2/*4	IM	IM	IM	IM	GeT-RM		No SV
NA17074	*1/*2	*1/*2	*1/*2	*1/*2	NM	NM	NM	NM	GeT-RM		No SV
NA17102	*1/*40	*1/*40	*1/*40	*1/*40	IM	IM	IM	IM	GeT-RM		No SV
NA17204	*1/*35	*1/*35	*1/*35	*1/*35	NM	NM	NM	NM	GeT-RM		No SV
NA17227	*1/*9	*1/*9	*1/*9	*1/*9	NM	NM	NM	NM	GeT-RM		No SV
NA17234	*1/*41	*1/*41	*1/*41	*1/*41	NM	NM	NM	NM	GeT-RM		No SV
NA17448	*1/*28	*1/*28	*1/*28	*1/*28	Indeterminate	Indeterminate	Indeterminate	Indeterminate	GeT-RM		No SV
NA17641	*2/*35	*2/*35	*2/*35	*2/*35	NM	NM	NM	NM	GeT-RM		No SV
NA17642	*1/*1	*1/*1	*1/*61	*1/*1	NM	NM	Indeterminate	NM	GeT-RM		No SV
NA17657	*4/*9	*4/*9	*4/*9	*4/*9	IM	IM	IM	IM	GeT-RM		No SV
NA17658	*1/*2	*1/*2	*1/*2	*1/*2	NM	NM	NM	NM	GeT-RM		No SV
NA17660	*1/*2	*1/*2	*1/*2	*1/*2	NM	NM	NM	NM	GeT-RM		No SV
NA17673	*1/*4	*1/*4	*1/*4	*1/*4	IM	IM	IM	IM	GeT-RM		No SV
NA17679	*1/*4	*1/*4	*1/*4	*1/*4	IM	IM	IM	IM	GeT-RM		No SV
NA17702	*1/*35	*1/*35	*1/*35	*1/*35	NM	NM	NM	NM	GeT-RM		No SV
NA18484	*1/*17	*1/*17	*61-like/*78	*1/*17	NM	NM	Indeterminate	NM	GeT-RM		No SV
NA18509	*2/*17	*17/*2	*17/*2	*2/*17	NM	NM	NM	NM	GeT-RM		No SV
NA18518	*17/*29	*17/*29	*17/*29	*17/*29	IM	IM	IM	IM	GeT-RM		No SV
NA18519	*1/*29	*106/*29	*106/*29	*29/*106	NM	Indeterminate	Indeterminate	Indeterminate	GeT-RM		No SV	*106/*29, see Figure S2, Table S2
NA18544	*10/*41	*10/*41	*10/*41	*10/*41	IM	IM	IM	IM	GeT-RM		No SV
NA18552	*1/*14	*1/*14	*1/*14	*1/*14	NM	NM	NM	NM	GeT-RM		No SV
NA18942	*2/*2	*2/*2	*2/*2	*2/*2	NM	NM	NM	NM	GeT-RM		No SV
NA18952	*2/*2	*2/*2	*2/*2	*2/*2	NM	NM	NM	NM	GeT-RM		No SV
NA18966	*1/*2	*1/*2	*1/*2	*1/*2	NM	NM	NM	NM	GeT-RM		No SV
NA18973	*1/*21	*1/*21	*1/*21	*2D/*21	IM	IM	IM	IM	GeT-RM		No SV
NA19003	*1/*1	*1/*1	*1/*1	*1/*1	NM	NM	NM	NM	GeT-RM		No SV
NA19007	*1/*1	*1/*1	*1/*1	*1/*1	NM	NM	NM	NM	GeT-RM		No SV
NA19095	*1/*29	*1/*29	*1/*29	*1/*29	NM	NM	NM	NM	GeT-RM		No SV
NA19122	*2/*17	*17/*2	*17/*2	*2/*17	NM	NM	NM	NM	GeT-RM		No SV
NA19143	*2 (*45)/*10	*10/*45	*10/*45	*2/*10	NM	NM	NM	NM	GeT-RM		No SV	*10/*45, see Figure S6, Table S2
NA19147	*17/*29	*17/*29	*17/*29	*17/*29	IM	IM	IM	IM	GeT-RM		No SV
NA19174	*4/*40	*40/*4	*4/*40	*4/*40	PM	PM	PM	PM	GeT-RM		No SV
NA19176	*1/*2	*1/*2	*1/*2	*1/*2	NM	NM	NM	NM	GeT-RM		No SV
NA19178	*1/*1	*1/*1	*1/*1	*1/*1	NM	NM	NM	NM	GeT-RM		No SV
NA19213	*1/*1	*1/*1	*1/*1	*1/*1	NM	NM	NM	NM	GeT-RM		No SV
NA19239	*15/*17	*15/*17	*15/*17	*2/*15	IM	IM	IM	IM	GeT-RM		No SV
NA19789	*1/*1	*1/*1	*1/*61	*1/*1	NM	NM	Indeterminate	NM	GeT-RM		No SV
NA19908	*1/*46	*1/*46;*43/*45	*43/*45	*1/*46	NM	Indeterminate	Indeterminate	NM	GeT-RM		No SV
NA19917	*1/*40	*1/*40	*1/*40	*1/*40	IM	IM	IM	IM	GeT-RM		No SV
NA20296	*1/*2	*1/*2	*1/*2	*1/*2D	NM	NM	NM	NM	GeT-RM		No SV
NA20509	*4/*35	*35/*4	*35/*4	*4/*35	IM	IM	IM	IM	GeT-RM		No SV
NA23275	*1/*40	*1/*17 (updated to *1/*40)	*1/*40	*1/*40	IM	NM (updated to IM)	IM	IM	GeT-RM		No SV
NA23348	*7/*35	*35/*7	*35/*7	*7/*35	IM	IM	IM	IM	GeT-RM		No SV
HG03882	*1/*112	*1/*112	*1/*1-like+*61	*1/*1	Indeterminate	Indeterminate	Indeterminate	NM	GeT-RM	1kGP	No SV
HG03780	*1/*112	*1/*112	*1/*1-like	*1/*1	Indeterminate	Indeterminate	NM	NM	GeT-RM	1kGP	No SV
NA19238	*1/*17	*1/*17	*1/*17	*1/*17	NM	NM	NM	NM	GeT-RM,PacBio	1kGP	No SV
NA20803	*2/*22	*2/*22	*2/*22	*1/*2	Indeterminate	Indeterminate	Indeterminate	NM	GeT-RM	1kGP	No SV
HG04206	*2/*113	*113/*2	*1/*2	*2/*113	Indeterminate	Indeterminate	NM	Indeterminate	GeT-RM	1kGP	No SV
HG01108	*2/*106	*106/*2	*106/*2	*2/*106	Indeterminate	Indeterminate	Indeterminate	Indeterminate	GeT-RM	1kGP	No SV
NA20875	*1/*111	*1/*111	*111/*2	*1/*2	Indeterminate	Indeterminate	Indeterminate	NM	GeT-RM	1kGP	No SV
HG01094	*1/*31	*1/*31	*1/*31	*1/*31	IM	IM	IM	IM	GeT-RM	1kGP	No SV
HG01086	*1/*31	*1/*31	*1/*31	*1/*31	IM	IM	IM	IM	GeT-RM	1kGP	No SV
NA07048	*1/*4	*1/*4	*10/*74-like	*1/*4	IM	IM	Indeterminate	IM	GeT-RM	1kGP	No SV
HG03703	*1/*99	*1/*99	*1/*10	*1/*99	IM	IM	NM	IM	GeT-RM	1kGP	No SV
NA20289	*6/*11	*11/*6	*11/*6	*6/*11	PM	PM	PM	PM	GeT-RM	1kGP	No SV
NA19700	*4/*29	*29/*4	*29/*4	*4/*29	IM	IM	IM	IM	GeT-RM	1kGP	No SV
HG00373	*2/*2	*2/*2	*2/*2	*2/*2	NM	NM	NM	NM	GeT-RM	1kGP	No SV
NA21105	*3/*111	*111/*3	*2/*3-like	*2/*3	Indeterminate	Indeterminate	IM	IM	GeT-RM	1kGP	No SV
NA11881	*2/*3	*2/*3	*2/*3	*2/*3	IM	IM	IM	IM	GeT-RM	1kGP	No SV
NA12815	*2/*41	*2/*41	*2/*41	*2/*41	NM	NM	NM	NM	GeT-RM	1kGP	No SV
HG01680	*28/*59	*28/*59	*28/*59	*28/*59	Indeterminate	Indeterminate	Indeterminate	Indeterminate	GeT-RM	1kGP	No SV
HG03643	*2/*7	*2/*7	*2/*7	*2/*7	IM	IM	IM	IM	GeT-RM	1kGP	No SV
HG03781	*2/*99	*2/*99	*10/*2	*2/*99	IM	IM	NM	IM	GeT-RM	1kGP	No SV
HG00111	*3/*3	*3/*3	*3/*3	*3/*3	PM	PM	PM	PM	GeT-RM	1kGP	No SV
NA06989	*9/*9	*9/*9	*9/*9-like	*9/*9	IM	IM	IM	IM	GeT-RM	1kGP	No SV
NA19777	*1/*82	*1/*82	*1/*82	*1/*1	Indeterminate	Indeterminate	Indeterminate	NM	GeT-RM	1kGP	No SV
HG00513	*10/*10	*10/*10	*10/*10	*10/*10	IM	IM	IM	IM	PacBio	1kGP	No SV
HG00732	*41/*9	*41/*9	*41/*9	*9/*41	IM	IM	IM	IM	PacBio	1kGP	No SV
NA19239	*15/*17	*15/*17	*15/*17	*1/*15	IM	IM	IM	IM	PacBio	1kGP	No SV
HG002(NA24385)	*2/*4	*2/*4	*2/*4	*2/*4	IM	IM	IM	IM	PacBio		No SV

## Sheet: Table_S2
Table S2. Additional information for GeT-RM samples where Cyrius calls were discrepant initially or helped remove GeT-RM uncertainty.
Coriell ID	Additional Info	Cyrius genotype	GeTRM Consensus genotype	TaqMan+CNVs+XL-PCR	PharmacoScan v.r6	PharmacoScan custom v.r6+20180103	iPLEX CYP2D6 V1.1	iPLEX CYP2D6 V1.1+ custom panel and VeriDose	Sequencing Sanger, NGS or SMRT	TaqMan CNV (MCW) intron2	TaqMan CNV (MCW) intron6	TaqMan CNV (MCW) exon9	TaqMan CNV (ARUP) intron6	TaqMan CNV (ARUP) exon9	MPA CNV (CM) exon1	MPA CNV (CM) intron5	MPA CNV (CM) intron6	MPA CNV (CM) exon9	ddPCR CNV (CM) 5' UTR	ddPCR CNV (CM) intron 6	ddPCR CNV (CM) exon 9
Samples with *106, first two detected in GeT-RM
HG03259		*5/*106	*5/*106	*1/*5	*1/*5	*1/*5	*1/*5	n/a	*106 (ASXL-PCR); NGS	1	1	1			1	1	1	1
HG01108		*2/*106	*2/*106	*2	*1/*2	*1/*2	*1/*2	n/a	NGS	2	2	2			2	2	2	2
NA18519	Figure S2	*106/*29	*1/*29	n/a	*1/*29	*1/*29	*1/*29	n/a	n/a	2	2	2
Samples with *68, comparing the first two samples where GeTRM missed the *68 and the other six samples where GeTRM called *68
NA23874	Figure S3	*4/*68+*4	*4/*4	n/a	*4/*4	*4/*4	*4/*4	n/a	n/a	2	2	2
NA24008	Figure S3	*1/*68+*4	*1/*4	n/a	*1/*4	*1/*4	*1/*4	n/a	n/a	2	2	2
HG01190		*68+*4/*5	*68+*4/*5	*68+*4/*5	CN_HybridLoss	CN_HybridLoss	*4/*5	*68+*4/*5	n/a						2	1	1	1
NA10855		not included in this study	*1/(*68)+*4	n/a	n/a	n/a	*1/*4	*1/*68+*4	n/a
NA11832		*1/*68+*4	*1/(*68)+*4	n/a	*1/*4, CN_HyridGain	*1/*4, CN_HyridGain	*1/*4	*1/*68+*4	n/a	2	2	2
NA12154		*68+*4/*33	(*68)+*4/*33	*1/*68+*4	*1/*4;*10/UNK, CN_HybridGain	*4/*33, CN_HybridGain	*1/*4	*4/*33	*33 (ASXL-PCR) Sanger						3	2		2	3		2
NA12878		*3/*68+*4	*3/(*68)+*4	*3/*68+*4	*3/*4	*3/*4	*3/*4	n/a	*3/*4 (XL-PCR) Sanger (partial)	2	2	2			3	2	2	2
NA21781		*2x2/*68+*4	*2x2/*68+*4	*2x2/*68+*4	n/a	n/a	*2/*4	*2/*68+*4	n/a				3	3	4	3	3	3
NA19908: Cyrius report two possible genotypes
NA19908		*1/*46;*43/*45	*1/*46	*1/*45	*1/*2	*1/*46,*43/*45	*1/*46	n/a	*46 (ASXL-PCR) Sanger; NGS	2	2	2			[2]	2	2	2	2	2	2
Samples that originally had uncertainty in the GeT-RM consensus and could be updated with Cyrius calls
NA12154	Figure S5	*68+*4/*33	(*68)+*4/*33	*1/*68+*4	*1/*4;*10/UNK, CN_HybridGain	*4/*33, CN_HybridGain	*1/*4	*4/*33	*33 (ASXL-PCR) Sanger						3	2		2	3		2
NA11832	Figure S5	*1/*68+*4	*1/(*68)+*4	n/a	*1/*4, CN_HyridGain	*1/*4, CN_HyridGain	*1/*4	*1/*68+*4	n/a	2	2	2
NA12878	Figure 2, also confirmed by PacBio	*3/*68+*4	*3/(*68)+*4	*3/*68+*4	*3/*4	*3/*4	*3/*4	n/a	*3/*4 (XL-PCR) Sanger (partial)	2	2	2			3	2	2	2
NA18540	Figure S5	*36+*36+*10/*41	(*36+)10/*41	n/a	*10/*41, CN_HybridGain	*10/*41, CN_HybridGain	3N, *36/*41	n/a	n/a	2	2	2
NA07000	Figure S6	*35/*9	*2 (*35)/*9	n/a	n/a	n/a	*9/*35	n/a	n/a
NA19143	Figure S6	*45/*10	*2 (*45)/*10	n/a	*2/*10	*10/*45	*2/*10	n/a	n/a	2	2	2
Star alleles that each assay interrogates
				*2, *2, *3, *4, *6, *7, *8, *9, *10, *11, *12, *14A, *14B, *15, *17, *29, *30, *31, *35, *40 or *58, *41, *42, *44, *45 or *46, *49, *56A, *56B, *59, *99, *100, *101	*1, *2, *3, *4, *5, *6, *7, *8, *9, *10, *11, *12, *14A, *14B, *15, *17, *18, *19, *20, *21, *29, *38, *40, *41, *42, *44, *56A, *56B, *64	*1, *2, *3A, *3B, *4, *5, *6, *7, *8, *9, *10, *11, *12, *14A, *14B, *15, *17, *18, *19, *20, *22, *23, *25, *28, *29, *31, *33, *35, *37, *38, *40, *41, *42, *43, *44, *45, *46, *47, *48, *49, *51, *53, *54, *55, *56A, *56B, *59, *62, *71, *72, *73, *75, *81, *82,*84, *85, *86, *88, *89, *95, *100, *101, *102, *103, *107, *109	*1, *2, *2A, *2D, *2L, *2M, *3, *4, *5, *6, *7, *8, *9, *10, *11, *12, *14A, *14B, *15, *17, *18, *19, *20, *21A, *21B, *27, *29, *34, *35, *36, *38, *39, *40, *41, *42, *44, *45A, *56A, *56B, *57, *63, *64, *65, *69, *70, *82, *83, *84	CYP2D6 v1.1 PLUS *11A, *11B, *13 (2D7-2D6 hybrid), *28, *33, *43, *46, *47, *59, *68, *108
				CNVs included *5, any xN, CYP2D6-2D7 and CYP2D7-2D6 hybrids	CNVs included copy number loss (*5; 0, 1), copy number gain (≥ 3) and CYP2D6-2D7 and CYP2D7-2D6 hybrids (CN_HybridGain and CN_HybridLoss)	CNVs included copy number loss (0, 1), copy number gain (≥ 3) and CYP2D6-2D7 and CYP2D7-2D6 hybrids (CN_HybridGain and CN_HybridLoss)	CNVs	CNVs determined by the VeriDose

## Sheet: Table_S3
Table S3. Median sample depth of each sample in the truth-set and 1kGP.
SampleID	Median depth
HG02396	40.7025
HG01031	39.3525
HG03634	40.635
HG00728	38.4075
NA18941	39.7575
NA18545	42.0525
NA18963	39.015
HG02429	42.525
HG01773	37.935
HG00589	39.0825
HG02150	39.4875
NA18592	40.365
NA18646	33.885
HG01974	34.425
NA18510	36.1125
HG03802	40.095
HG00320	46.845
HG02811	40.365
HG02687	39.15
HG00531	39.3525
NA18640	40.23
HG01256	42.7275
HG02390	36.7875
HG03837	41.3775
NA19092	43.335
NA19331	41.1075
NA20849	38.07
HG01628	38.34
NA18535	37.8675
NA19914	37.1925
NA19239	38.4075
HG00160	38.5425
NA19113	36.855
HG01624	39.0825
HG04211	36.5175
HG02128	39.8925
NA12275	35.0325
NA19031	61.4925
HG00560	37.7325
HG01506	38.745
HG03706	36.315
HG04158	38.475
HG01054	36.99
NA18995	41.6475
HG04156	40.23
HG00105	33.48
HG00662	61.2225
HG01102	44.145
HG00232	63.7875
HG04038	36.585
NA18548	39.69
HG03091	39.015
HG02655	40.23
NA19900	39.96
NA19762	54.135
HG01431	40.4325
NA18574	39.15
NA19756	39.15
HG02230	41.85
HG02854	42.12
HG02025	39.4875
NA19391	39.3525
NA19057	38.9475
HG01873	43.1325
NA12829	62.9775
HG01680	40.635
NA20769	40.0275
NA19455	37.7325
HG00231	37.5975
HG02439	40.0275
HG00150	47.25
HG02334	41.5125
HG02020	35.775
HG01870	38.475
HG03928	35.4375
HG02561	44.0775
NA19732	39.42
HG01359	41.58
HG02798	43.2675
NA20588	42.39
HG03882	39.4875
NA19463	41.175
HG00982	43.1325
HG04075	42.1875
HG03061	41.04
NA20806	39.0825
HG01859	38.5425
HG02860	41.7825
HG01551	42.12
HG01518	40.5675
HG01170	36.3825
HG03488	40.5675
HG00742	40.5675
HG01174	40.365
HG02134	41.04
HG00663	39.69
HG01308	38.61
HG02143	51.435
HG01979	42.3225
NA19701	39.69
HG03514	38.1375
NA20884	35.4375
HG00240	35.64
HG02699	39.2175
HG00553	41.9175
NA20822	38.5425
NA20807	38.205
HG04023	39.0825
HG01139	40.0275
HG02029	40.77
NA21125	40.2975
HG02053	36.99
HG02715	42.8625
NA18557	38.88
NA19374	72.9
HG01402	41.04
HG02476	40.23
NA18949	39.015
HG03464	36.99
NA20826	48.6675
HG02003	37.53
NA19334	39.15
NA19707	39.2175
NA19716	38.8125
HG02597	39.6225
NA19107	35.64
HG02861	40.095
HG02513	41.445
HG02654	41.985
HG00274	40.5
HG04061	45.36
HG02375	44.145
NA18624	37.395
NA21137	35.775
HG00613	41.04
HG00464	41.58
HG02537	41.31
HG00355	54.2025
NA19102	38.8125
HG00238	33.5475
HG02837	38.34
NA18642	40.635
HG01746	38.6775
HG01850	45.6975
NA20850	55.485
NA20362	43.335
HG03476	38.1375
NA19160	37.53
NA19783	38.34
NA20869	43.2
NA18636	42.66
HG00113	35.5725
HG00263	35.37
HG03595	44.82
NA20522	39.15
NA20885	36.18
NA20126	36.1125
NA18511	49.005
HG03770	34.8975
HG02395	39.2175
HG00366	34.965
HG04238	39.42
HG01926	39.69
NA12878	39.96
HG00376	39.555
NA20298	38.07
NA20320	33.6825
HG03485	36.45
NA19068	38.61
NA20527	35.8425
NA12812	43.2
NA19010	40.2975
NA11893	41.85
NA20538	36.045
NA12842	36.99
NA19197	39.96
NA20910	37.935
NA19064	43.2
HG03132	38.88
HG02604	37.7325
NA12414	38.8125
NA20535	37.665
NA21143	44.4825
HG02611	37.3275
NA18873	38.745
HG01177	42.1875
HG01933	40.23
HG00656	40.2975
HG00475	40.77
HG03652	43.065
HG02061	41.9175
HG02433	40.8375
HG03947	43.8075
NA19002	42.3225
HG01277	39.2175
HG04076	39.96
HG00336	40.8375
NA18981	33.8175
HG00404	36.5175
HG03829	37.0575
HG01817	41.3775
HG01323	39.285
HG04182	38.745
HG02583	50.8275
HG03311	40.0275
HG01686	37.0575
NA20763	45.2925
HG02356	38.9475
HG01600	42.1875
HG03870	33.345
NA19904	35.64
HG02455	42.66
HG00542	37.5975
HG03577	38.2725
NA19093	42.7275
NA19006	38.1375
NA12341	42.0525
NA19310	37.395
NA19056	40.5
HG01503	41.445
HG03085	39.96
HG01257	39.6225
NA19722	37.395
HG00341	39.6225
HG01807	40.5
HG01918	38.61
HG01491	59.6025
NA19795	39.825
HG02410	40.5
HG03750	41.2425
HG03118	40.23
NA20827	47.1825
HG03824	36.2475
HG01082	41.175
HG03714	41.85
HG00338	41.1075
HG01260	44.8875
NA20757	39.69
HG02778	38.205
NA20761	39.0825
HG03733	44.145
HG01980	37.395
HG04177	39.285
HG00629	52.3125
NA21113	38.88
NA20585	36.2475
HG01485	42.255
HG03112	38.2725
HG00364	38.745
NA18954	41.175
NA18749	37.935
HG01393	36.72
HG02408	38.1375
HG02013	43.605
NA18516	40.2975
HG02879	40.0275
HG03538	39.15
HG02621	36.6525
HG00406	37.935
NA12004	40.23
NA11931	39.8925
HG01198	40.365
HG03967	39.825
HG02759	41.715
HG02570	41.5125
HG02983	38.8125
NA21109	39.825
NA18970	49.68
NA20516	41.9175
HG02026	34.6275
HG01785	43.74
HG03297	38.5425
NA19319	42.39
HG03708	47.655
HG02675	38.34
NA18648	41.3775
HG03695	39.42
NA12287	40.9725
HG02628	39.69
HG01094	39.96
HG02374	39.285
NA19090	48.3975
NA20334	37.395
NA20759	40.5675
HG01435	37.8675
HG00349	41.7825
HG03117	44.415
HG00111	38.2725
HG00559	40.2975
NA19684	38.1375
HG01849	43.9425
NA18864	35.8425
NA19030	38.4075
HG00327	41.6475
HG01492	41.1075
HG00097	40.635
HG00581	38.34
NA12873	46.305
HG04188	39.285
HG01961	37.665
HG01866	39.3525
HG03100	42.39
HG02774	36.855
HG01784	38.6775
HG01815	38.4075
HG02896	40.095
HG03649	41.1075
HG02667	38.9475
NA19004	40.5675
HG00251	47.385
HG02888	35.1675
NA18983	36.5175
HG02127	39.285
HG02308	40.0275
NA18615	41.985
HG01685	37.8
HG03899	40.0275
HG00421	42.8625
HG03077	39.69
NA19752	39.42
HG01631	41.1075
HG02219	43.4025
NA19654	38.6775
HG03082	39.69
HG02588	41.04
HG01108	36.45
NA19328	50.895
NA20503	41.5125
HG03720	39.0825
NA21119	35.775
NA19141	34.7625
NA18853	40.7025
NA18644	46.845
HG01596	42.7275
NA19443	39.96
HG00125	33.8175
HG00956	39.69
HG03419	39.42
NA18967	39.96
HG01847	41.1075
HG03949	39.42
NA18605	37.4625
HG01776	37.5975
NA20299	36.585
HG03006	46.9125
HG04235	41.715
NA19099	45.8325
NA19440	41.3775
HG03767	34.83
HG00357	40.7025
HG00422	40.7025
HG02266	40.365
HG03130	53.595
HG01794	40.635
NA19074	39.6225
NA19723	39.555
NA19308	52.1775
NA21108	38.0025
NA18537	40.23
HG02881	37.7325
HG03511	41.9175
HG01325	42.3225
HG02315	34.8975
HG03775	41.2425
NA18558	36.18
NA18570	39.285
HG02235	38.475
HG01989	36.1125
NA18997	37.7325
HG02634	43.4025
NA19317	41.445
HG01912	37.665
NA20515	39.96
HG03848	37.0575
NA20774	40.5675
HG03642	39.6225
HG03951	34.56
NA19005	38.9475
HG03460	41.1075
HG02727	41.31
NA20821	40.2975
NA20804	33.75
HG02786	42.1875
NA19206	40.9725
NA20314	34.155
HG04039	40.4325
HG00608	51.9075
NA18943	36.99
NA21117	36.7875
HG01597	42.5925
NA18959	53.865
HG00384	40.2975
HG02807	47.4525
NA12046	37.26
HG02546	40.8375
HG02073	40.365
NA19080	40.9725
NA19435	40.095
NA18917	40.5675
NA12003	43.335
HG01710	40.1625
NA18934	34.8975
HG01459	39.555
NA18582	41.985
HG02555	41.58
HG03126	40.905
HG01378	53.595
HG03354	36.18
HG02136	39.285
HG01867	40.5
NA19663	35.0325
HG02069	35.37
HG01700	39.825
HG00371	43.2
HG02075	38.4075
NA06984	40.1625
NA12762	43.605
HG03785	39.015
HG02351	42.39
NA19204	40.365
HG03645	35.235
HG03780	38.8125
HG02292	40.365
HG03055	40.635
HG01362	39.69
HG01941	44.01
HG00304	40.8375
HG02603	40.1625
NA19201	34.3575
NA20894	36.315
HG03060	39.15
NA20845	39.7575
NA19908	43.5375
HG00598	40.5675
NA18992	38.6775
HG01247	39.4875
HG00123	38.07
NA18973	43.1325
HG03491	41.175
HG00328	36.045
HG03646	36.72
NA20861	38.34
HG02484	41.445
NA12249	44.2125
HG02312	39.8925
HG02425	39.0825
NA19041	35.775
HG03193	38.5425
HG00339	45.63
HG02511	44.4825
HG02190	38.745
NA19984	42.255
HG01571	40.77
NA11919	37.8
NA19773	37.3275
NA18504	35.8425
HG03832	35.235
NA21111	37.7325
NA19774	38.745
HG02017	37.8675
HG01595	41.175
HG00284	38.5425
NA18621	36.6525
HG02696	41.5125
HG00674	41.31
NA19740	38.61
HG01281	42.4575
NA20901	41.9175
NA19072	41.715
HG01060	38.5425
HG01079	39.7575
HG03382	35.91
NA18608	36.855
HG02840	35.7075
NA19020	39.4875
NA21086	43.9425
HG00308	37.1925
NA20813	40.1625
NA19390	37.125
HG01501	43.74
NA12748	40.77
NA19747	41.3775
NA19678	50.22
HG02481	43.2
HG04173	40.095
HG00331	40.905
HG00864	39.3525
HG04001	45.765
HG02353	36.99
HG03571	43.335
NA18550	39.015
HG00155	35.64
HG01536	40.905
HG02979	41.7825
NA18633	48.06
NA18912	40.905
HG03366	42.525
HG03779	40.8375
NA18964	39.69
HG02870	38.5425
NA18555	40.635
HG02142	40.0275
HG02882	40.1625
HG01187	37.665
HG01606	38.9475
HG02104	41.175
HG03908	43.875
NA20847	36.72
NA19657	35.64
HG04195	38.6775
NA20888	43.2
HG02275	39.4875
HG00375	42.1875
HG01572	35.64
HG02318	37.8675
HG02095	40.2975
HG01678	36.99
NA18547	48.2625
HG03021	41.2425
HG01149	68.04
NA20875	45.4275
NA18924	39.825
NA18865	41.6475
HG03786	40.77
HG00267	41.7825
NA19750	40.23
HG01992	34.4925
HG02536	41.04
HG01982	40.5675
HG03452	46.2375
NA19146	40.905
HG03096	35.37
HG03873	39.42
HG01886	38.8125
NA11995	37.0575
NA20541	37.5975
HG00102	38.4075
NA19835	49.6125
HG04056	35.8425
NA19001	38.6775
NA12383	38.745
NA20911	36.585
HG03088	42.3225
HG03074	37.3275
HG00343	37.665
NA18528	37.8675
HG01603	40.095
HG00650	45.0225
HG04096	37.7325
HG03157	42.0525
HG03897	43.9425
HG00259	37.1925
HG03565	41.04
NA19130	38.2725
NA19026	37.8675
HG01351	35.505
HG00536	36.5175
HG03781	40.095
NA18993	38.205
NA12286	42.12
NA18520	38.6775
NA20281	34.155
HG02231	38.61
HG03121	41.31
NA19770	38.9475
HG03910	41.58
HG03940	35.8425
HG02343	37.8
NA11832	39.42
HG01122	46.5075
HG03673	39.6225
HG03740	39.2175
HG02028	34.83
HG02681	38.4075
HG02072	39.15
NA20785	44.145
HG01965	36.45
HG02253	40.7025
HG02885	50.625
NA18619	38.61
HG04189	39.4875
HG02259	38.07
NA19788	39.2175
HG01390	40.7025
HG03890	41.3775
HG01055	39.6225
HG01259	39.7575
NA19318	45.1575
HG01605	38.88
NA18571	41.31
NA12890	37.4625
NA18745	38.745
NA12778	38.4075
HG01191	38.88
HG01796	37.53
HG01070	37.8
HG02558	41.1075
HG04019	41.3775
NA18747	39.4875
HG02574	36.72
NA19152	41.2425
HG03629	40.5
NA18971	38.4075
NA19383	42.9975
HG02144	37.3275
NA19059	40.905
HG03875	45.9
HG02839	41.31
HG03234	36.045
NA19794	42.5925
NA18645	40.905
HG02805	35.9775
HG01894	50.085
NA19437	36.2475
HG03280	42.66
HG03746	41.31
HG01985	35.4375
HG02716	39.42
NA18987	37.125
HG03352	35.64
HG02586	39.0825
NA11881	40.5
NA19446	39.69
NA18945	41.04
HG04200	40.2975
NA19236	40.1625
NA20815	39.96
HG01197	34.83
NA11831	41.985
HG03385	41.1075
NA18593	39.8925
NA21130	39.15
NA20878	42.66
HG02152	39.7575
HG04198	48.5325
HG00151	42.0525
HG01583	44.01
HG00478	36.99
NA21122	38.1375
HG02652	41.31
HG01889	36.9225
HG00442	40.8375
NA19913	38.2725
HG02078	35.505
HG01136	42.8625
HG02032	39.285
HG01148	40.095
HG00262	37.5975
HG04054	44.0775
NA19475	40.0275
NA20512	40.5675
HG03015	39.285
HG00844	37.1925
NA19171	35.235
HG01510	36.585
NA21110	57.0375
HG01783	39.8925
HG00557	38.475
NA18631	37.665
NA19129	42.1875
NA18523	38.745
HG02385	35.1
NA20810	42.12
HG01970	37.4625
HG03619	36.6525
HG03727	42.3225
NA19395	42.9975
HG02108	39.42
HG01200	39.2175
HG01086	38.61
HG03693	40.9725
HG02685	38.8125
NA19043	45.9
HG01958	40.095
HG01565	48.6675
NA18486	38.61
NA19017	43.335
NA20868	43.875
HG03455	38.5425
HG03757	35.3025
HG00157	38.2725
HG00479	34.4925
HG01067	39.2175
HG04014	41.1075
NA20521	42.1875
HG02407	38.07
NA20851	38.205
NA21106	63.3825
HG03856	34.695
HG01344	41.445
NA20846	41.04
HG00129	33.48
NA19664	37.3275
HG01777	39.42
HG00978	43.8075
HG03123	40.5
HG01988	37.26
NA19467	38.8125
HG02594	38.4075
HG00127	41.9175
HG00254	40.5
HG03752	38.8125
HG02087	39.6225
HG02113	40.9725
NA11918	35.4375
HG02494	38.88
NA19734	37.8675
NA21090	36.45
NA19372	41.985
HG00264	39.42
HG01069	61.8975
HG03428	40.7025
HG03685	37.4625
NA18488	35.9775
NA20796	40.095
HG01302	39.2175
HG00737	39.0825
HG00106	41.85
HG02188	37.7325
NA07347	37.26
HG04162	35.5725
HG01188	38.6775
HG01879	39.555
HG00330	39.825
NA12814	42.4575
HG00306	38.07
HG02233	40.365
HG02283	38.88
HG00252	40.0275
HG03976	38.2725
HG02089	36.855
HG04106	45.6975
HG02402	38.1375
NA19091	42.525
HG00403	39.42
HG01599	41.7825
NA18532	38.1375
HG02380	37.395
HG00107	39.8925
NA18999	42.12
HG00458	40.5675
HG04159	43.5375
HG02252	40.9725
NA19327	44.6175
HG04060	49.2075
NA12761	39.825
HG03058	39.15
HG00158	43.875
HG00313	43.2675
NA20828	43.2
HG03742	42.39
HG00344	41.85
HG02272	40.1625
NA20903	44.7525
HG01365	40.23
HG04183	51.2325
HG02816	43.605
NA20582	37.53
HG03064	39.2175
NA20502	38.745
NA20289	43.9425
HG03271	40.365
HG02724	39.6225
HG02760	33.8175
HG02262	43.47
HG01872	43.6725
HG02322	35.37
HG00119	39.96
NA12342	47.1825
HG02549	42.255
NA19314	47.115
NA21107	37.26
NA21104	38.34
HG01855	43.335
HG03099	40.77
HG03016	39.555
HG00139	42.255
HG00382	37.8
HG02047	38.6775
HG03521	41.715
HG00361	38.745
HG02562	45.4275
HG03166	37.7325
NA19758	38.2725
NA20902	42.1875
HG04180	41.58
NA18622	41.85
NA20775	42.3225
HG00623	42.255
HG01765	37.5975
NA20530	42.12
NA19377	40.8375
HG01858	39.8925
HG02981	38.745
HG00265	42.93
HG02757	47.9925
NA18976	38.745
NA19792	39.2175
HG04026	38.5425
HG02179	39.15
NA19360	39.15
HG02058	40.23
HG00626	38.2725
HG03607	37.7325
NA19679	36.2475
HG01444	41.1075
HG00277	40.23
NA19247	35.775
HG00729	44.3475
HG01779	41.9175
NA19351	40.635
HG02952	38.745
HG02085	36.6525
HG01384	37.665
HG03745	37.53
NA18505	43.2
NA21120	41.7825
NA12489	40.5
NA12155	39.96
HG02048	39.285
HG01632	38.4075
NA18960	41.175
NA19658	39.555
HG04214	43.5375
HG03479	43.8075
HG02002	40.0275
NA20539	35.1
NA12154	39.2175
HG03367	44.8875
HG02373	61.6275
HG02938	43.335
NA20274	40.365
HG01997	33.9525
HG01269	40.5
HG03625	46.71
HG01075	41.5125
NA20282	35.4375
HG01311	41.3775
NA20752	39.2175
HG01280	40.1625
NA19225	36.3825
HG03572	38.5425
HG03944	38.34
HG03885	37.4625
HG00596	49.68
HG02012	47.4525
HG01085	35.235
HG00276	34.4925
NA19681	34.02
NA20766	36.5175
NA21102	48.5325
NA19119	35.64
NA19703	39.4875
HG02780	45.5625
HG03225	39.7575
HG01863	40.8375
HG01173	38.475
HG03394	40.1625
NA18591	52.92
HG03120	41.715
HG00640	37.935
NA19036	55.35
HG02332	40.4325
HG02620	41.2425
HG01695	38.61
HG01802	39.69
HG02573	41.6475
HG00122	42.3225
HG02165	37.935
NA18870	40.23
HG00419	38.9475
NA10847	41.2425
HG02736	38.205
HG02813	37.125
HG03931	39.285
HG00350	54
NA19009	43.335
NA19457	39.8925
HG02490	42.66
HG02819	41.7825
HG03472	35.8425
HG03894	38.88
HG00242	46.7775
HG01619	39.6225
NA20889	41.1075
HG02285	40.1625
HG02589	52.3125
HG01095	37.665
HG03760	41.1075
NA18562	44.8875
HG01303	33.6825
HG04202	35.64
HG00257	40.5675
NA19248	41.9175
NA19436	40.2975
HG00409	34.425
HG03279	43.6725
HG03738	42.12
HG00513	73.2375
NA20877	34.2225
HG01369	44.685
NA19117	34.83
NA19782	35.1675
HG02971	41.2425
NA18952	41.04
HG00692	41.175
HG02298	38.8125
HG02624	47.7225
NA12750	42.4575
NA18616	38.5425
HG03864	41.985
NA18968	43.47
NA20296	34.6275
HG00112	39.2175
HG03135	37.7325
HG00114	39.4875
HG01842	40.7025
NA19309	36.315
NA18948	39.285
NA18564	41.6475
HG03199	39.825
NA18596	34.56
HG03943	34.29
NA19454	38.6775
HG03433	46.6425
HG02787	44.82
NA20867	40.23
HG03703	35.64
HG01598	39.3525
HG00110	38.5425
NA12813	68.175
NA20798	36.6525
HG02610	38.61
HG02651	37.935
HG02232	40.23
HG01669	39.69
HG04062	40.4325
HG03127	33.4125
HG00619	42.3225
NA20808	43.47
HG02580	38.745
HG02808	40.095
NA21092	37.5975
NA18757	37.7325
NA19920	37.395
HG02019	34.8975
HG02923	39.2175
HG03640	38.0025
HG03124	38.34
HG03490	40.4325
HG01951	36.1125
NA20509	41.715
HG03162	37.7325
HG02031	36.18
HG03888	38.0025
HG02186	40.77
NA18874	33.345
NA20342	40.5
HG03812	37.0575
HG03458	35.9775
NA19189	35.5725
NA18522	36.18
HG03965	41.1075
HG03874	39.15
NA21087	39.7575
HG01885	40.5
HG00472	34.8975
HG02783	39.96
NA20900	36.5175
NA19471	41.3775
NA19108	39.4875
NA12872	50.2875
NA20529	35.8425
NA20542	37.8
NA20892	36.315
HG01507	38.61
NA06989	34.2225
HG04161	39.6225
NA19916	49.7475
NA19700	39.15
NA20764	38.745
HG03517	47.7225
NA19393	40.8375
NA18534	38.34
NA20524	42.12
NA12717	37.5975
HG01893	34.29
NA18962	41.9175
HG03680	36.7875
HG01709	38.4075
HG03380	40.2975
NA18961	40.1625
HG00234	42.795
HG02973	38.9475
HG03175	41.445
NA19704	37.8
HG01488	41.3775
HG02364	37.935
HG03867	39.7575
NA19116	42.7275
HG03160	35.1675
NA18985	38.1375
NA19172	37.8675
NA18628	38.88
HG01615	42.12
HG01254	43.335
HG04029	38.61
HG04090	42.795
HG01461	39.8925
HG01441	40.9725
NA12716	39.0825
HG03189	39.0825
NA12828	38.1375
HG01253	41.3775
NA11892	42.5925
HG01162	36.99
HG00625	39.8925
HG03105	39.42
HG00365	38.1375
HG03826	36.1125
HG04003	48.9375
HG03557	44.01
NA20870	36.045
HG01756	40.095
HG03238	41.04
NA11840	42.255
HG03722	39.3525
HG02282	40.0275
NA21103	36.2475
HG01927	43.74
HG00181	38.475
NA21099	39.2175
HG01602	36.9225
HG01455	40.5675
NA20802	36.2475
NA18536	34.2225
HG03805	42.5925
NA19114	35.505
NA19118	44.01
NA18507	41.31
HG03774	38.9475
HG01771	40.905
HG03057	35.1675
NA19649	35.0325
NA21097	37.3275
HG00309	43.47
HG01811	38.88
HG03808	39.7575
HG01880	37.26
NA06986	38.34
HG03446	36.9225
HG03136	38.205
NA07000	45.1575
HG03045	42.7275
NA19394	41.2425
NA19720	44.82
HG01465	39.0825
HG03478	41.3775
HG00100	36.3825
HG03401	35.7075
NA19347	40.2975
NA20814	39.825
HG03926	35.9775
NA20528	36.5175
NA19055	48.195
NA20800	41.6475
HG01589	40.4325
HG02855	45.765
HG03963	46.5075
HG01286	41.7825
NA11830	40.0275
HG01945	42.8625
HG02449	42.3225
HG02941	36.6525
HG04206	43.605
HG00717	39.555
HG03846	39.555
NA19399	38.2725
HG00537	35.235
NA21115	44.7525
NA18614	37.5975
NA11932	40.4325
HG01443	37.8675
NA19404	40.365
NA20359	36.2475
NA20886	44.8875
HG02271	39.3525
NA19175	44.28
HG01761	40.2975
NA19384	40.9725
HG01797	38.1375
HG03919	45.0225
NA12413	33.345
HG02660	41.175
HG01809	40.5675
HG01841	42.12
NA21095	33.75
HG01372	39.42
HG03247	40.905
HG01914	35.235
NA20294	37.53
NA18878	41.5125
NA11992	38.2725
HG02489	41.7825
HG01356	40.095
HG03692	41.04
HG01956	39.825
HG04094	37.125
HG00140	41.31
NA18876	38.475
NA20517	39.0825
NA18965	43.1325
HG02852	37.0575
HG03228	35.505
HG01845	39.285
NA18499	40.2975
NA19901	40.7025
NA19462	41.6475
HG03913	40.77
HG03212	39.96
HG01915	36.315
HG03902	49.6125
NA19222	40.905
NA20811	42.3225
NA19159	41.04
HG01061	39.8925
HG01497	39.96
HG04002	40.7025
HG01389	35.7075
HG03294	36.99
HG02406	39.825
NA12043	43.9425
NA19712	36.585
HG03945	40.4325
HG02250	37.8675
HG00565	35.3025
HG00269	35.3025
HG02398	36.18
NA12400	48.8025
HG01051	36.7875
HG02367	38.4075
HG02360	36.855
NA20905	56.7675
NA21142	43.4025
HG03773	47.79
HG03718	35.1
HG02679	39.4875
HG00342	38.4075
NA20786	41.3775
HG03604	40.5675
HG00321	64.7325
NA20771	42.5925
HG03789	41.445
HG03753	41.6475
NA20876	37.5975
HG02060	37.26
NA20504	37.3275
NA12044	38.8125
HG00260	38.6775
NA19725	36.99
HG03849	41.31
HG03515	39.15
NA07056	37.26
NA20321	34.3575
HG03246	40.2975
HG03917	42.0525
HG02703	36.99
NA21114	37.26
HG03095	36.855
HG00631	38.205
HG03755	33.8175
NA19472	37.125
HG02676	38.07
HG04194	38.205
HG00428	37.26
NA18508	56.7675
HG01762	38.61
NA12347	42.9975
HG03351	43.335
HG03925	45.495
NA20340	40.23
HG02582	39.555
NA20895	37.125
HG01865	41.2425
HG02155	37.26
HG00449	37.26
NA20797	35.505
HG01613	40.1625
NA21128	47.79
HG00445	44.82
NA18612	52.3125
HG02763	45.0225
NA19346	38.61
HG02133	43.2
HG02255	38.8125
HG02614	38.0025
HG01871	41.1075
NA18630	53.5275
HG03484	34.8975
HG01704	38.88
HG03069	46.845
NA18641	41.715
HG01437	41.9175
HG00143	36.9225
HG03195	39.285
HG01474	40.23
HG02508	39.7575
HG03950	39.6225
HG01083	48.195
HG03694	39.96
NA18561	35.4375
HG02010	35.505
HG00657	36.2475
HG01111	35.7075
HG00599	38.5425
NA20525	37.26
HG04059	37.8
HG00109	40.905
HG03644	36.315
HG02139	40.77
HG00159	39.2175
HG00149	39.7575
HG00245	46.9125
HG01489	38.0025
HG03078	37.8675
HG01699	40.23
HG00261	38.1375
NA19448	39.42
HG00187	38.205
NA19147	39.6225
HG01447	42.255
HG01097	38.8125
NA19735	38.6775
HG02970	36.18
NA18879	46.98
HG02401	37.26
NA07357	34.83
HG01608	38.8125
NA20753	36.045
NA19648	40.5675
HG03990	42.795
HG01967	37.1925
HG02064	38.205
HG01757	39.6225
NA19385	37.395
HG03111	38.61
HG03696	42.0525
HG00584	45.9675
HG00173	36.5175
HG02953	35.775
HG03600	33.48
HG03267	42.4575
HG02789	35.64
HG04210	42.93
HG01500	37.8675
HG01991	35.775
HG01844	38.88
NA18972	46.1025
NA18975	37.53
HG04140	43.2675
HG03237	42.5925
HG02684	38.8125
HG00133	59.13
HG01923	38.475
NA19235	35.8425
NA18526	43.1325
HG03823	39.7575
HG01125	38.475
NA18856	39.015
NA19098	45.8325
HG02479	41.04
NA18577	39.7575
NA19746	41.9175
HG03663	40.4325
HG00278	44.6175
NA21141	40.4325
HG00288	35.7075
NA19028	39.15
HG02057	38.745
NA18956	38.205
NA20799	40.23
HG01131	40.5675
HG02493	39.96
HG03934	37.26
HG00551	57.8475
HG01790	38.61
NA18531	39.15
HG03851	40.2975
HG00534	39.825
NA19764	38.8125
HG01028	57.51
NA20862	36.6525
HG02309	39.015
HG02728	46.98
NA18610	39.69
NA20518	37.26
NA19316	41.985
NA20510	34.02
NA18606	49.005
HG04131	42.12
HG00672	36.315
HG01161	39.7575
HG03436	39.555
HG03814	35.505
HG00256	38.475
HG03469	37.125
HG01374	41.2425
HG02700	37.935
HG01522	39.0825
HG00879	36.6525
HG01939	43.8075
HG02635	39.69
HG01883	41.3775
NA20532	36.45
HG00628	42.0525
NA18940	39.42
HG03691	41.85
NA20505	36.3825
NA19149	39.0825
HG03461	38.5425
NA12749	39.15
NA19087	38.205
NA20858	41.5125
HG03762	35.775
HG03900	41.3775
HG00177	36.45
HG02465	34.02
NA12045	39.69
HG03133	45.09
HG00179	36.315
HG03084	40.9725
HG02722	37.1925
HG02399	39.2175
NA18525	38.61
HG02974	34.4925
HG02049	38.8125
HG00704	35.37
NA19184	35.5725
NA19209	43.335
HG03681	37.3275
NA12282	42.0525
HG00325	36.18
HG03025	35.91
NA18627	36.72
NA18861	39.96
HG01586	38.2725
NA20513	36.5175
HG03012	37.8675
NA12760	40.8375
HG03971	36.855
HG01702	39.7575
HG03583	39.4875
HG02814	44.55
HG02088	40.8375
HG03836	40.2975
HG03777	41.175
HG02485	38.0025
HG01892	39.42
NA19257	44.55
HG00653	59.4675
NA19923	39.8925
NA18552	39.69
HG00148	37.1925
NA18611	41.9175
HG03391	41.04
HG03955	37.395
HG02345	40.1625
HG00457	38.1375
HG03697	40.9725
HG02771	39.96
HG03914	34.83
HG01412	38.61
NA19198	41.58
HG03209	38.8125
HG03833	39.15
HG01986	36.9225
NA12006	39.42
HG00683	34.7625
HG02330	36.3825
HG02105	36.7875
NA20589	37.665
NA21129	36.855
NA20520	46.575
NA18982	36.1125
HG00693	40.9725
HG01530	41.175
HG02946	38.9475
HG01107	43.4025
NA19655	41.715
NA19761	35.4375
HG01848	42.39
HG01080	39.8925
HG03594	37.8675
NA20533	37.26
HG01626	42.5925
NA18498	36.45
HG00237	39.69
NA20882	44.0775
HG00620	40.77
HG02016	35.3025
HG00324	40.365
HG01971	41.04
NA20881	40.77
HG03616	40.095
HG03792	41.04
HG00500	42.12
HG01618	37.935
NA19428	39.2175
HG01942	42.4575
HG02721	37.935
HG00310	40.23
HG02600	42.3225
NA19144	40.2975
NA19401	38.88
HG02164	43.6725
HG00101	41.3775
NA18908	41.58
HG00115	34.695
NA20772	34.3575
NA18538	50.1525
HG02629	38.205
HG02014	37.125
NA19185	45.36
HG00736	36.7875
HG03709	38.2725
HG01853	40.4325
NA18946	36.045
HG03716	37.3275
HG00583	36.72
HG02595	40.2975
HG01176	51.3
NA19982	36.585
NA12283	50.1525
HG01766	38.0025
HG03978	36.9225
NA18533	38.6775
HG03765	40.5675
NA20899	38.5425
HG02502	35.5725
NA20506	37.665
HG01205	44.7525
HG02307	39.7575
NA19818	39.6225
HG03941	38.9475
HG02185	39.555
NA19780	38.5425
NA18559	43.8075
HG02371	38.2725
NA19054	40.2975
HG02521	40.0275
HG01935	42.39
HG02386	35.0325
HG00174	38.5425
NA12815	42.1875
NA18623	40.095
HG03442	39.285
NA20778	42.12
NA19355	40.5675
HG04025	43.1325
HG03072	54.3375
NA20127	47.385
NA20891	37.125
NA18951	41.31
HG03259	49.7475
HG03743	38.205
HG02286	38.6775
HG01791	33.9525
NA18544	40.8375
HG02648	39.285
HG04186	40.5
HG02090	37.665
NA18858	41.445
HG01577	39.015
HG02409	41.445
HG00378	39.7575
HG02181	39.8925
HG03168	41.445
HG03672	63.855
HG02688	39.8925
HG03301	38.475
NA20540	35.5725
HG03063	38.61
HG00142	39.2175
HG02081	35.3025
HG01142	41.715
NA20765	35.1
HG00233	46.9125
NA19338	39.015
HG03539	39.69
HG01183	46.2375
HG00108	38.5425
NA18984	38.205
NA11843	35.4375
NA18953	39.6225
NA12830	33.2775
HG03998	38.475
HG03028	35.64
HG00117	46.035
HG04153	52.3125
HG00255	40.9725
HG03049	36.18
NA12399	47.79
NA20586	39.8925
HG02394	38.475
NA19075	41.715
NA19429	41.445
NA19922	38.8125
HG00476	37.1925
HG00707	38.8125
NA18625	41.7825
HG01113	42.8625
HG04099	38.4075
HG00280	43.9425
NA18643	41.85
NA18969	40.9725
HG03636	37.665
NA19214	53.595
HG01531	39.555
HG03973	40.095
HG01204	35.9775
NA18563	41.445
NA18517	38.8125
HG01140	41.9175
HG00266	39.0825
NA12234	36.1125
HG00271	40.365
HG03563	37.5975
HG02799	37.53
NA20317	38.2725
HG01921	36.855
HG02140	40.8375
NA19096	40.365
HG01861	42.9975
HG01516	41.58
NA20507	35.1
HG03009	38.4075
NA20508	35.7075
NA19190	45.36
HG03079	35.8425
HG03815	42.9975
HG01670	39.3525
HG03040	35.3025
HG01630	38.5425
NA18599	43.2
HG01864	41.715
NA19060	41.31
NA12272	40.905
HG03397	34.965
NA19042	43.74
HG02383	35.64
HG04018	39.7575
HG03817	40.1625
HG02678	38.5425
HG03790	40.0275
NA19035	45.0225
HG01250	44.6175
HG03684	41.04
NA20756	40.635
NA19749	35.8425
HG02657	38.5425
HG03667	40.5675
NA18966	42.795
NA18990	41.9175
HG03518	40.2975
HG03687	36.315
HG01392	40.2975
HG03603	48.1275
HG00346	35.1675
HG03547	39.8925
HG03109	40.2975
NA21089	40.0275
NA19323	38.745
NA18974	48.195
NA18647	40.4325
HG01874	40.2975
NA19121	34.155
HG03559	38.5425
HG03295	39.285
HG04141	48.33
HG03342	40.5
HG00178	37.125
HG01110	42.5925
HG00188	36.855
NA19661	39.15
HG03376	36.9225
NA19307	41.445
HG00654	37.4625
HG01767	40.7025
HG01623	37.8
HG00698	45.9
HG03163	40.095
HG04146	38.1375
HG02643	37.395
HG01950	35.5725
HG01953	41.6475
HG02281	39.0825
HG01101	43.74
HG03378	39.69
NA19474	39.96
HG00334	39.69
HG01064	38.61
HG03884	36.585
HG01271	44.6175
NA20864	41.9175
NA19011	39.96
NA18565	58.86
HG01917	41.1075
NA19131	45.9675
HG03754	41.58
NA12005	35.64
NA19713	38.61
HG03668	38.5425
NA19397	38.9475
NA20278	35.505
HG02384	35.0325
HG03019	35.235
NA19379	41.9175
HG01137	39.6225
NA18549	39.3525
NA20531	34.965
NA19451	39.825
HG02585	36.3825
NA12156	42.255
HG03473	34.2225
NA18634	37.3275
NA20544	38.475
HG04222	48.1275
HG03729	41.1075
NA19466	40.23
NA19819	40.7025
HG00607	44.0775
HG01104	37.3275
HG00684	35.1675
HG01052	40.4325
HG02054	38.2725
HG01684	38.07
NA19759	37.7325
NA20534	38.61
HG00326	48.87
NA19445	40.905
HG01973	34.29
HG02187	38.475
HG04227	39.6225
HG02299	38.475
NA19771	36.6525
HG01498	38.34
NA12340	38.205
HG03796	37.125
HG02238	39.015
NA20758	39.15
NA19207	41.9175
NA18978	39.8925
HG02420	36.3825
HG02156	39.555
HG01312	38.88
NA20346	39.69
HG00099	45.1575
HG02079	36.6525
HG02649	37.395
HG01528	38.745
HG04098	40.7025
HG00250	37.8675
HG00614	39.6225
HG01072	35.37
NA19741	35.91
NA18989	49.3425
HG01968	40.8375
HG01133	42.66
HG03054	45.36
NA19143	39.96
HG00137	37.3275
NA19380	37.0575
HG03821	38.745
HG02397	38.4075
HG03937	34.4925
NA19350	34.83
HG00130	34.425
HG00146	49.68
HG02389	35.7075
HG00463	40.8375
HG01398	42.0525
HG02982	36.1125
HG03782	34.8975
NA19024	40.365
HG01954	38.1375
HG00246	38.5425
HG04212	46.845
HG01976	37.5975
NA19670	41.6475
NA19728	39.285
HG01846	38.6775
HG01936	38.5425
NA19434	39.825
NA18881	65.5425
HG01130	38.5425
NA19213	36.2475
NA20332	32.94
NA20351	40.5
HG03857	36.99
HG03736	34.965
HG01947	36.1125
NA20897	37.8
NA19084	45.6975
HG01066	40.9725
NA21126	37.8675
HG01248	52.38
HG03872	39.8925
HG00121	39.42
HG03995	49.14
HG00141	36.2475
HG00380	41.04
HG00593	37.665
NA19067	41.2425
NA19676	38.1375
NA19461	42.0525
HG01403	35.3025
NA20795	39.8925
NA12777	41.715
HG03018	39.69
HG03896	36.72
HG01494	40.7025
HG02224	40.1625
NA19719	38.34
HG02040	37.0575
HG02470	40.5675
HG03977	35.5725
HG03690	39.825
NA19403	39.285
HG00180	40.095
HG03567	39.42
HG00185	41.2425
NA18560	38.745
HG02790	36.99
HG01396	39.6225
HG01089	52.8525
NA20853	40.23
HG00337	38.0025
HG03886	39.2175
HG00611	41.3775
HG00189	34.965
HG01768	39.15
HG04225	46.44
HG02804	42.255
NA10851	41.175
HG02497	40.8375
HG01366	40.8375
HG02131	38.5425
HG04229	33.4125
NA18613	40.4325
NA21133	50.5575
HG02274	40.1625
HG03097	39.96
HG03291	36.72
HG03838	39.825
HG00383	40.635
NA19025	40.5
HG01251	37.395
NA18567	40.7025
HG04164	44.82
HG00634	39.8925
NA18603	42.66
NA18597	37.53
HG03169	40.365
HG03007	35.64
HG02445	45.6975
HG03196	36.45
NA20863	43.2
NA18950	39.3525
NA19786	39.285
NA19256	34.56
HG03868	40.095
HG00176	41.31
HG02505	37.3275
NA19717	38.205
NA20904	42.5925
HG01049	47.115
HG03520	40.1625
HG03985	40.5
HG02947	40.5
NA19452	39.42
HG00743	36.315
HG00323	35.91
HG01878	40.5
HG00448	40.905
HG00171	39.015
HG02944	43.605
HG00138	40.9725
HG01121	39.0825
HG02891	39.15
HG02051	42.93
NA20856	39.2175
HG00353	38.88
HG01047	39.42
NA19324	36.7875
HG02772	41.5125
HG02661	38.745
HG01414	38.9475
HG02768	43.5375
HG02557	37.3275
HG03457	50.9625
HG02601	38.475
HG04107	36.6525
NA20536	35.1
HG00732	38.6775
HG00731	38.1375
NA19076	48.06
NA19083	36.855
NA20906	45.5625
HG00351	35.3025
HG03778	45.63
HG04118	37.7325
HG00595	36.6525
HG00367	36.1125
HG01168	38.745
NA21124	38.475
NA21105	43.335
HG03953	31.5225
HG02471	42.795
HG03449	43.1325
NA18539	42.39
NA18489	70.9425
NA18994	44.8875
HG01058	40.9725
HG01357	35.4375
HG00701	43.8075
HG03022	40.2975
NA21100	36.1125
HG01521	38.9475
HG02731	37.665
NA12827	55.215
HG00740	38.5425
HG01063	38.2725
HG03172	38.1375
HG04080	42.7275
HG00407	42.3225
HG01697	39.825
NA19085	36.585
HG04239	36.1125
HG00360	37.935
NA07048	39.42
NA18542	40.5
NA20812	42.93
HG02317	36.72
HG00182	38.6775
NA19312	40.5
HG01843	39.285
HG02184	39.825
NA20357	40.1625
NA21101	44.4825
HG03224	39.555
NA19755	36.6525
NA19456	38.745
HG02613	40.2975
NA19726	39.6225
HG02323	40.5
NA12718	40.5
NA18740	39.6225
NA19023	38.0025
HG01190	40.77
HG00566	51.3675
NA19468	38.0025
HG02642	39.2175
HG00273	41.3775
HG02793	39.4875
NA21135	40.8375
NA18632	37.8
HG03159	39.555
NA19921	36.855
HG01112	39.96
HG03129	38.205
HG01852	40.77
NA20587	40.4325
NA20890	38.88
HG03039	34.6275
HG03598	34.29
HG00235	44.4825
NA19223	41.7825
HG00622	36.72
HG04219	39.825
HG02623	40.5
NA19077	39.825
HG02122	40.365
HG02501	38.475
NA18907	41.5125
NA20356	39.4875
NA19651	37.5975
HG02646	38.745
HG02146	37.125
HG03793	38.88
NA11920	39.6225
HG02836	39.15
HG03139	42.7275
HG00282	38.8125
NA19082	39.3525
HG03115	35.3025
HG00290	53.595
HG00120	45.5625
HG02976	41.58
HG03731	38.205
HG03702	41.58
HG00543	44.6175
NA18635	42.255
HG02477	41.85
HG00705	36.6525
HG03451	40.095
HG00345	37.5975
HG01504	39.6225
HG03229	35.7075
HG02690	39.15
NA19058	39.285
HG00335	37.53
HG01840	40.7025
NA12889	49.7475
HG03432	42.0525
HG02236	39.555
HG03689	44.8875
HG00183	38.9475
NA06994	37.395
HG01672	38.205
NA19065	37.8
HG00368	36.045
HG03756	39.0825
HG01610	38.61
NA21093	49.815
HG02733	38.475
HG01438	41.715
HG03920	35.5725
HG01405	41.31
HG03898	45.1575
NA20874	38.8125
HG00632	37.8
HG02810	40.5675
HG03270	64.0575
NA20773	39.4875
HG01810	37.1925
NA18573	38.475
HG03556	41.715
HG02023	36.9225
HG04155	39.69
HG02130	40.1625
HG01799	35.64
NA18530	39.69
NA18915	46.44
HG02666	37.8675
NA06985	40.365
HG03869	40.0275
NA20859	43.47
NA18519	34.56
HG03548	40.095
HG03907	38.9475
NA07037	40.77
HG02304	39.7575
HG03615	42.3225
HG00268	39.015
NA19095	34.695
HG00373	38.34
HG03653	35.1
HG00637	41.1075
NA20896	36.045
NA18595	40.905
HG01607	38.5425
HG03066	40.5675
HG02737	40.8375
HG02461	41.7825
NA20760	38.4075
HG00154	41.6475
HG01440	39.6225
HG01747	39.015
HG03304	38.745
NA19431	38.2725
NA19785	39.2175
HG01896	40.23
HG01077	40.9725
HG02348	37.8675
NA18867	38.9475
HG03241	42.12
HG03578	39.42
HG01566	40.9725
HG00272	53.865
HG01862	41.3775
HG03052	40.0275
HG02180	41.6475
NA19063	47.925
HG01593	41.6475
HG01924	38.61
HG03369	47.1825
HG01350	41.1075
HG02221	39.2175
NA20852	33.75
HG04216	43.875
NA19066	37.8
HG03999	41.2425
NA18933	33.8175
HG01348	41.985
HG01519	38.1375
NA19438	39.42
HG03830	36.72
HG02884	37.665
[truncated: 604 more rows]

## Sheet: Table_S4
Table S4. Cyrius calls in 597 trios.
child	parent1	parent2	result	correct phasing
HG01937:*1x2/*1x2	HG01935:*1/*1	HG01936:*1x2/*1x2	inconsistent	*5/*1x2
HG02258:*1/*17x2	HG02314:*1/*2	HG02315:*17/*17	inconsistent	*5/*17x2
HG02954:*4/*4	HG02953:*1/*4x2	HG02952:*4/*4	inconsistent	*5/*4x2
HG03251:*1/*5	HG03249:*4/*4	HG03250:*1/*29	inconsistent	*5/*4x2
HG03299:*1x2/*2	HG03298:*1/*1	HG03297:*17/*2	inconsistent	*5/*1x2
HG03834:*1x2/*4	HG03833:*1/*4	HG03832:*1/*1	inconsistent	*5/*1x2
NA18911:*1/*1	NA18910:*2/*5	NA18909:*1x2/*4x2	inconsistent	*5/*1x2
NA20129:*4/*4	NA19920:*1/*4x2	NA19921:*4/*5	inconsistent	*5/*4x2
HG00535:*10/*36+*10	HG00533:*5/*36+*10	HG00534:*36+*10/*36+*10	inconsistent	HG00533:*10/*36 or HG00534:*10/*36+*36+*10
HG00526:*10/*36+*10	HG00524:*2/*36+*10	HG00525:*49/*36+*36+*10	inconsistent
HG03164:*1/*2x2	HG03163:*1/*2x2	HG03162:*15/*2	inconsistent
HG00459:*1/*2x2	HG00457:*1/*2x2	HG00458:None	parent_is_no_call
HG00567:*36/*36+*10	HG00565:None	HG00566:*2/*36+*10	parent_is_no_call
HG00694:*36+*10/*36+*10	HG00692:*36+*10/*36+*10	HG00693:None	parent_is_no_call
HG01135:*2/*43	HG01133:None	HG01134:*1/*2	parent_is_no_call
HG01552:*4/*5	HG01550:*4/*68+*4	HG01551:None	parent_is_no_call
HG02027:*14/*36+*10	HG02029:None	HG02028:*1/*36+*10	parent_is_no_call
HG02492:*106/*2	HG02490:None	HG02491:*1/*1	parent_is_no_call
HG03026:*1/*1	HG03024:None	HG03025:*1/*45	parent_is_no_call
HG03710:*1/*2	HG03708:*2/*41	HG03709:None	parent_is_no_call
NA07349:*2/*2	NA07347:None	NA07346:*2/*5	parent_is_no_call
NA19665:*1/*2	NA19664:None	NA19663:*1/*1	parent_is_no_call
NA19683:*1/*68+*4	NA19682:None	NA19681:*2/*68+*4	parent_is_no_call
NA19919:*1/*4x2	NA19908:None	NA19909:*1/*4x2	parent_is_no_call
HG00477:None	HG00475:*36+*36/*41	HG00476:*1/*41	child_is_no_call
HG01141:None	HG01139:None	HG01140:*1/*41	child_is_no_call
HG01343:None	HG01341:None	HG01342:*1/*5	child_is_no_call
HG02126:None	HG02128:*1/*36+*10	HG02127:None	child_is_no_call
HG02563:None	HG02561:*1/*2	HG02562:None	child_is_no_call
HG02630:None	HG02628:*10/*46	HG02629:*1/*1	child_is_no_call
HG02853:None	HG02851:*29x2/*34	HG02852:*2/*29	child_is_no_call
HG03314:None	HG03313:None	HG03312:*1/*2	child_is_no_call
HG03438:None	HG03469:None	HG03470:None	child_is_no_call
NA12864:None	NA12872:None	NA12873:*1/*5	child_is_no_call
NA19751:None	NA19750:None	NA19749:*1/*2	child_is_no_call
NA19983:None	NA19982:*13/*68+*4	NA19713:*17/*4x2	child_is_no_call
HG00405:*1/*36+*10	HG00403:*1/*36+*10	HG00404:*10/*36+*10	consistent
HG00408:*10/*36+*10	HG00406:*10/*41	HG00407:*2/*36+*10	consistent
HG00420:*1/*36+*10	HG00418:*1/*36+*10	HG00419:*1/*5	consistent
HG00423:*10/*10x2	HG00421:*10x2/*2	HG00422:*10/*2	consistent
HG00429:*1x2/*36+*10	HG00427:*1x2/*36+*10	HG00428:*1/*36+*10	consistent
HG00438:*71/*36+*36+*10	HG00436:*2x2/*71	HG00437:*36+*10/*36+*36+*10	consistent
HG00444:*1/*2	HG00442:*1/*1	HG00443:*2/*5	consistent
HG00447:*2/*36+*10	HG00445:*36+*10/*36+*10	HG00446:*2/*41	consistent
HG00450:*10/*41	HG00448:*10/*36+*10	HG00449:*10/*41	consistent
HG00453:*10/*36+*10	HG00451:*1/*10	HG00452:*1/*36+*10	consistent
HG00465:*36+*10/*36+*10	HG00463:*36+*10/*36+*10	HG00464:*1/*36+*10	consistent
HG00474:*1/*10	HG00472:*1/*10	HG00473:*1/*1	consistent
HG00480:*1/*36+*10	HG00478:*10/*36+*10	HG00479:*1/*36+*36+*10	consistent
HG00502:*1/*10	HG00500:*10/*36+*10	HG00501:*1/*35	consistent
HG00514:*1/*10	HG00512:*1/*35	HG00513:*10/*10	consistent
HG00532:*1/*1	HG00530:*1/*1	HG00531:*1/*1	consistent
HG00538:*10/*10	HG00536:*1/*10	HG00537:*10/*36+*10	consistent
HG00544:*1/*36+*10	HG00542:*1/*36+*10	HG00543:*1/*1	consistent
HG00552:*1x2/*2	HG01075:*2/*68+*4	HG00551:*1/*1x2	consistent
HG00555:*29/*4	HG00553:*29/*68+*4	HG00554:*4/*4	consistent
HG00558:*1/*36+*10	HG00556:*1/*1	HG00557:*2/*36+*10	consistent
HG00561:*10/*36+*10	HG00559:*10/*10	HG00560:*36+*10/*36+*10	consistent
HG00579:*1/*36+*10	HG00577:*1/*36+*10	HG00578:*36+*10/*36+*10	consistent
HG00582:*1/*36+*10	HG00580:*1/*10	HG00581:*36+*10/*36+*10	consistent
HG00585:*36+*10/*36+*10	HG00583:*36+*10/*36+*10	HG00584:*1/*36+*10	consistent
HG00591:*1/*36+*10	HG00589:*1/*21	HG00590:*1/*36+*10	consistent
HG00594:*1/*2	HG00592:*1/*10	HG00593:*2/*36+*10	consistent
HG00597:*49/*36+*36+*83+*10	HG00595:*10/*36+*36+*83+*10	HG00596:*49/*36+*10	consistent
HG00609:*49/*36+*10	HG00607:*1/*49	HG00608:*36+*10/*36+*10	consistent
HG00612:*10/*36+*10	HG00610:*10/*36+*10	HG00611:*5/*36+*10	consistent
HG00615:*2/*5	HG00613:*2/*2	HG00614:*10/*5	consistent
HG00621:*49/*5	HG00619:*49/*36+*10	HG00620:*5/*36+*10	consistent
HG00627:*1/*36+*10	HG00625:*36+*10/*36+*10	HG00626:*1/*10	consistent
HG00630:*2/*36+*10	HG00628:*2/*41	HG00629:*10/*36+*10	consistent
HG00636:*1/*36+*10	HG00634:*1/*41	HG00635:*2/*36+*10	consistent
HG00639:*1/*1	HG00637:*1/*1	HG00638:*1/*1	consistent
HG00642:*1/*2	HG00640:*1/*1	HG00641:*2/*3	consistent
HG00652:*10/*36+*10	HG00650:*10/*10	HG00651:*5/*36+*10	consistent
HG00655:*10/*36+*10	HG00653:*1/*10	HG00654:*10/*36+*10	consistent
HG00658:*36+*10/*36+*36+*10	HG00656:*1/*36+*36+*10	HG00657:*5/*36+*10	consistent
HG00664:*10/*36+*10	HG00662:*5/*36+*10	HG00663:*1/*10	consistent
HG00673:*1/*10	HG00671:*10/*10	HG00672:*1/*36+*10	consistent
HG00685:*1/*36+*10	HG00683:*41/*36+*10	HG00684:*1/*36+*10	consistent
HG00691:*1/*41	HG00689:*1/*41	HG00690:*1/*36+*10	consistent
HG00700:*1/*10x2	HG00698:*1/*10	HG00699:*10/*10x2	consistent
HG00702:*1/*36+*10	HG00656:*1/*36+*36+*10	HG00657:*5/*36+*10	consistent
HG00703:*1/*36+*10	HG00701:*1/*10	HG00702:*1/*36+*10	consistent
HG00706:*1/*1	HG00704:*1/*36+*10	HG00705:*1/*1	consistent
HG00709:*10/*36+*10	HG00707:*10/*5	HG00708:*36+*10/*36+*36+*10	consistent
HG00733:*41/*68+*4	HG00731:*4/*68+*4	HG00732:*41/*9	consistent
HG00735:*1/*4	HG01047:*1/*1	HG00734:*1/*4	consistent
HG00738:*1/*4	HG00736:*35/*4	HG00737:*1/*35	consistent
HG00741:*1/*2	HG00739:*1/*41	HG00740:*2/*2	consistent
HG01050:*2/*2	HG01048:*1/*2	HG01049:*17/*2	consistent
HG01053:*1/*2	HG01051:*1/*2	HG01052:*2/*9	consistent
HG01056:*1/*9	HG01054:*1/*1	HG01055:*1/*9	consistent
HG01062:*1/*4	HG01060:*1/*41	HG01061:*1/*4	consistent
HG01068:*2/*41	HG01066:*35/*41	HG01067:*2/*4	consistent
HG01071:*4/*41	HG01069:*4/*5	HG01070:*41/*41	consistent
HG01074:*1/*4	HG01072:*1/*1	HG01073:*2/*4	consistent
HG01081:*1/*2	HG01079:*1/*33	HG01080:*2/*28	consistent
HG01084:*2/*4	HG01082:*4/*41	HG01083:*1/*2	consistent
HG01087:*1/*2	HG01085:*2/*31	HG01086:*1/*31	consistent
HG01096:*1/*1	HG01094:*1/*31	HG01095:*1/*4	consistent
HG01099:*31/*41	HG01097:*2x2/*31	HG01098:*1/*41	consistent
HG01100:*1/*41	HG01247:*1/*41	HG01248:*1/*35	consistent
HG01103:*1/*2	HG01101:*2/*41	HG01102:*1/*41	consistent
HG01106:*35/*4	HG01104:*10/*4	HG01105:*1/*35	consistent
HG01109:*106/*41	HG01107:*1/*41	HG01108:*106/*2	consistent
HG01114:*4/*68+*4	HG01112:*4/*41	HG01113:*35/*68+*4	consistent
HG01126:*1/*2	HG01124:*2/*2	HG01125:*1/*1	consistent
HG01138:*1/*4	HG01136:*4/*4	HG01137:*1/*1	consistent
HG01150:*1/*2	HG01148:*2/*6	HG01149:*1/*1	consistent
HG01169:*1/*1	HG01167:*1/*41	HG01168:*1/*2	consistent
HG01172:*1/*1	HG01170:*1/*5	HG01171:*1/*41	consistent
HG01175:*41/*41	HG01173:*2/*41	HG01174:*1/*41	consistent
HG01178:*2/*4	HG01176:*4/*41	HG01177:*2/*41	consistent
HG01184:*35/*4	HG01182:*1/*35	HG01183:*4/*4	consistent
HG01189:*1/*5	HG01187:*1/*5	HG01188:*1/*9	consistent
HG01192:*41/*5	HG01190:*5/*68+*4	HG01191:*2/*41	consistent
HG01199:*1/*2x2	HG01197:*1/*35	HG01198:*1/*2x2	consistent
HG01206:*4/*41	HG01204:*1/*41	HG01205:*1/*4	consistent
HG01243:*1/*5	HG01241:*1/*4	HG01242:*1/*5	consistent
HG01249:*1/*2	HG01110:*1/*2	HG01111:*1/*33	consistent
HG01252:*1/*2	HG01250:*1/*1	HG01251:*1/*2	consistent
HG01255:*2/*41	HG01253:*1/*2	HG01254:*2/*41	consistent
HG01258:*2/*68+*68+*4	HG01256:*1/*68+*68+*4	HG01257:*2/*2	consistent
HG01261:*1/*5	HG01259:*1/*5	HG01260:*1/*1	consistent
HG01273:*4/*82	HG01271:*10/*4	HG01272:*17/*82	consistent
HG01276:*4/*41	HG01274:*1/*41	HG01275:*4/*9	consistent
HG01279:*2/*35	HG01277:*1/*35	HG01278:*2/*35	consistent
HG01346:*41/*6	HG01344:*4/*41	HG01345:*1/*6	consistent
HG01349:*1/*41	HG01347:*1/*41	HG01348:*1/*1	consistent
HG01352:*1/*2	HG01350:*2/*2	HG01351:*1/*1	consistent
HG01355:*1/*1	HG01353:*1/*1	HG01354:*1/*4	consistent
HG01358:*1/*1	HG01356:*1/*1	HG01357:*1/*1	consistent
HG01361:*1/*4	HG01359:*1/*4	HG01360:*1/*2	consistent
HG01367:*1/*2	HG01365:*1/*9	HG01366:*2/*2	consistent
HG01376:*4/*41	HG01374:*1/*4	HG01375:*1/*41	consistent
HG01379:*1/*9	HG01377:*1/*1	HG01378:*2/*9	consistent
HG01385:*1/*1	HG01383:*1/*1	HG01384:*1/*29	consistent
HG01391:*1/*3	HG01389:*3/*4	HG01390:*1/*17	consistent
HG01433:*1/*4	HG01431:*1/*10	HG01432:*2/*4	consistent
HG01439:*1/*1x2	HG01437:*1/*35	HG01438:*1/*1x2	consistent
HG01457:*4/*4	HG01455:*4/*41	HG01456:*4/*41	consistent
HG01463:*1/*41	HG01461:*1/*41	HG01462:*1/*3	consistent
HG01466:*1/*2	HG01464:*2/*2	HG01465:*1/*10	consistent
HG01490:*27/*41	HG01488:*1/*41	HG01489:*1/*27	consistent
HG01493:*1/*2	HG01491:*1/*1	HG01492:*1/*2	consistent
HG01496:*2/*43x2	HG01494:*4/*43x2	HG01495:*2/*41	consistent
HG01499:*1/*2	HG01497:*1/*68+*68+*4	HG01498:*1/*2	consistent
HG01502:*2/*4	HG01500:*1/*2	HG01501:*4/*4	consistent
HG01505:*1/*68+*4	HG01503:*4/*68+*4	HG01504:*1/*2	consistent
HG01508:*1/*2	HG01506:*2/*41	HG01507:*1/*1	consistent
HG01511:*1/*4	HG01509:*1/*4	HG01510:*2/*4	consistent
HG01514:*32/*35	HG01512:*32/*41	HG01513:*1/*35	consistent
HG01517:*2/*35	HG01515:*2/*68+*4	HG01516:*1/*35	consistent
HG01520:*1/*1	HG01518:*1/*1	HG01519:*1/*41	consistent
HG01523:*35/*35	HG01521:*35/*13	HG01522:*35/*68+*4	consistent
HG01526:*1/*2	HG01524:*108/*2	HG01525:*1/*2x3	consistent
HG01529:*1/*1	HG01527:*1/*1	HG01528:*1/*1	consistent
HG01532:*1/*10	HG01530:*10/*2	HG01531:*1/*2	consistent
HG01538:*1/*3	HG01536:*1/*4.013+*4	HG01537:*2/*3	consistent
HG01567:*1/*4	HG01565:*1/*1	HG01566:*4/*4	consistent
HG01573:*1/*1	HG01571:*1/*1	HG01572:*1/*4x2	consistent
HG01579:*2/*2	HG01577:*1/*2	HG01578:*2/*2	consistent
HG01601:*1/*2	HG01603:*1/*43	HG01602:*1/*2	consistent
HG01604:*41/*68+*4	HG01606:*32/*41	HG01605:*1/*68+*4	consistent
HG01609:*4/*9	HG01608:*41/*9	HG01607:*1/*4	consistent
HG01611:*1/*4	HG01610:*1/*1	HG01612:*35/*4	consistent
HG01614:*1/*31	HG01615:*1/*4	HG01613:*1/*31	consistent
HG01616:*1/*2	HG01617:*2/*68+*4	HG01618:*1/*35	consistent
HG01621:*2/*33	HG01619:*1/*33	HG01620:*2/*68+*4	consistent
HG01622:*1/*2x2	HG01624:*2x2/*28	HG01623:*1/*2	consistent
HG01627:*1/*9	HG01625:*1/*1	HG01626:*4/*9	consistent
HG01629:*2x2/*2x2	HG01630:*2/*2x2	HG01628:*1/*2x2	consistent
HG01633:*2/*4.013+*4	HG01631:*4/*4.013+*4	HG01632:*2/*41	consistent
HG01667:*1/*1	HG01669:*1/*1	HG01668:*1/*2	consistent
HG01671:*2/*68+*4	HG01672:*1/*68+*4	HG01670:*1/*2	consistent
HG01674:*1/*1	HG01675:*1/*41	HG01673:*1/*41	consistent
HG01677:*1/*2x2	HG01678:*1/*2x2	HG01676:*1/*1	consistent
HG01681:*2/*59	HG01680:*28/*59	HG01679:*2/*35	consistent
HG01683:*5/*68+*4	HG01682:*1/*68+*4	HG01684:*1/*5	consistent
HG01687:*1/*6	HG01686:*6/*6	HG01685:*1/*2x2	consistent
HG01696:*1/*2	HG01694:*2/*2	HG01695:*1/*10	consistent
HG01698:*1/*2	HG01699:*1/*1	HG01697:*2/*2	consistent
HG01701:*4/*41	HG01700:*2/*41	HG01702:*1/*4	consistent
HG01703:*1/*17	HG01705:*17/*41	HG01704:*1/*10	consistent
HG01706:*1/*5	HG01708:*1/*5	HG01707:*1/*2	consistent
HG01711:*1/*2	HG01709:*1/*2	HG01710:*1/*1	consistent
HG01748:*1/*68+*4	HG01747:*1/*5	HG01746:*1/*68+*4	consistent
HG01755:*35/*35	HG01756:*35/*4	HG01757:*117/*35	consistent
HG01763:*1/*1	HG01761:*1/*41	HG01762:*1/*4	consistent
HG01772:*68+*4/*68+*4	HG01771:*1/*68+*4	HG01770:*35/*68+*4	consistent
HG01774:*1/*4	HG01775:*1/*4	HG01773:*1/*41	consistent
HG01778:*1/*5	HG01777:*10/*5	HG01776:*1/*3	consistent
HG01780:*1x2/*35	HG01781:*2/*35	HG01779:*1x2/*2	consistent
HG01782:*41/*68+*4	HG01783:*41/*5	HG01784:*1/*68+*4	consistent
HG01881:*1/*29x2	HG01879:*1/*1	HG01880:*29x2/*43	consistent
HG01884:*1/*2	HG01885:*2/*29	HG01956:*1/*1	consistent
HG01887:*1/*17	HG02014:*17/*17	HG01886:*1/*1	consistent
HG01888:*29/*41	HG01882:*1/*41	HG01883:*29/*4	consistent
HG01891:*29/*5	HG01890:*1/*5	HG01889:*17/*29	consistent
HG01895:*2/*4x2	HG01912:*1/*2	HG01894:*17/*4x2	consistent
HG01897:*1/*29	HG02013:*1/*45	HG01896:*29/*5	consistent
HG01898:*1/*5	HG01892:*2/*5	HG01893:*1/*5	consistent
HG01916:*1/*41	HG01914:*41/*5	HG01915:*1/*1	consistent
HG01919:*1/*35	HG01917:*1/*35	HG01918:*1/*2	consistent
HG01922:*1/*1	HG01920:*1/*2	HG01921:*1/*1	consistent
HG01925:*1/*1	HG01923:*1/*2	HG01924:*1/*2	consistent
HG01928:*1/*1	HG01926:*1/*1	HG01927:*1/*1	consistent
HG01934:*17/*2	HG01932:*2/*2	HG01933:*1/*17	consistent
HG01940:*1/*1	HG01938:*1/*1x2	HG01939:*1/*2	consistent
HG01943:*1/*2	HG01941:*1/*2	HG01942:*1/*4	consistent
HG01946:*10/*2	HG01944:*1/*10	HG01945:*1/*2	consistent
HG01949:*1/*1	HG01947:*1/*41	HG01948:*1/*2	consistent
HG01952:*1/*4	HG01950:*1/*4	HG01951:*1/*2	consistent
HG01955:*1/*2	HG01953:*1/*2	HG01954:*2/*68+*4	consistent
HG01959:*1/*2x2	HG01986:*1/*1	HG01958:*2x2/*4x2	consistent
HG01960:*1/*10	HG01988:*1/*1	HG01989:*1/*10	consistent
HG01969:*1/*2	HG01967:*1/*2	HG01968:*1/*1	consistent
HG01972:*1/*2	HG01970:*2/*2	HG01971:*1/*2	consistent
HG01975:*1/*1	HG01974:*1/*1	HG01973:*1/*1	consistent
HG01978:*1/*1	HG01977:*1/*2	HG01976:*1/*1	consistent
HG01981:*1/*2	HG01979:*2/*68+*4	HG01980:*1/*2	consistent
HG01984:*2/*2	HG01982:*2/*2	HG01983:*1/*2	consistent
HG01987:*17/*5	HG01990:*17/*5	HG02012:*17/*5	consistent
HG01993:*1/*1	HG01991:*1/*1	HG01992:*1/*1	consistent
HG01998:*1/*1	HG02008:*1/*1	HG01997:*1/*2	consistent
HG02004:*1/*2	HG02002:*1/*2	HG02003:*1/*1	consistent
HG02011:*35/*35	HG02009:*2/*35	HG02010:*17/*35	consistent
HG02015:*10/*36+*10	HG02017:*1/*36+*10	HG02016:*10/*36+*10	consistent
HG02018:*1/*10	HG02020:*1/*36+*10	HG02019:*10/*36+*10	consistent
HG02024:*36+*10/*36+*10	HG02026:*10/*36+*10	HG02025:*10/*36+*10	consistent
HG02030:*10/*36+*10	HG02032:*36+*10/*36+*10	HG02031:*10/*4	consistent
HG02055:*1/*1	HG02053:*1/*17	HG02054:*1/*17	consistent
HG02056:*36+*10/*36+*10	HG02058:*36+*10/*36+*10	HG02057:*1/*36+*10	consistent
HG02059:*2/*2	HG02061:*1/*2	HG02060:*2/*2	consistent
HG02068:*10/*36+*10	HG02070:*10/*36+*10	HG02069:*2x2/*36+*10	consistent
HG02071:*2/*36+*10	HG02073:*2/*36+*10	HG02072:*5/*36+*10	consistent
HG02074:*36+*10/*36+*10	HG02076:*1/*36+*10	HG02075:*1/*36+*10	consistent
HG02077:*1/*10	HG02079:*1/*14	HG02078:*10/*2	consistent
HG02080:*10/*2	HG02082:*10/*2	HG02081:*10/*36+*10	consistent
HG02083:*36+*10/*36+*36+*10	HG02085:*1/*36+*10	HG02084:*1/*36+*36+*10	consistent
HG02091:*1/*2	HG02090:*1/*2	HG02089:*1/*1	consistent
HG02106:*1/*2	HG02104:*2/*2	HG02105:*1/*1	consistent
HG02120:*36+*10/*36+*10	HG02122:*10/*36+*10	HG02121:*36+*10/*36+*10	consistent
HG02129:*1/*36+*10	HG02131:*1/*36+*10	HG02130:*1/*10	consistent
HG02132:*36+*10/*36+*10	HG02134:*1/*36+*10	HG02133:*1/*36+*10	consistent
HG02135:*36+*10/*36+*10	HG02137:*36+*10/*36+*10	HG02136:*41/*36+*10	consistent
HG02145:*84/*5	HG02143:*17/*84	HG02144:*29/*5	consistent
HG02148:*1/*2	HG02146:*1x2/*2	HG02147:*1/*1	consistent
HG02222:*1/*2x2	HG02221:*2x2/*9	HG02220:*1/*2	consistent
HG02225:*2x2/*41	HG02224:*1/*2x2	HG02223:*4/*41	consistent
HG02229:*4/*4	HG02231:*35/*4	HG02230:*1/*4	consistent
HG02234:*1/*1	HG02233:*1/*2	HG02232:*1/*1	consistent
HG02237:*2/*2	HG02236:*2/*5	HG02235:*1/*2	consistent
HG02240:*1/*5	HG02238:*1/*5	HG02239:*1/*17	consistent
HG02257:*2/*35	HG02255:*1/*2	HG02256:*2/*35	consistent
HG02261:*1/*2	HG02259:*1/*2	HG02260:*1/*1	consistent
HG02273:*1/*1	HG02271:*1/*2	HG02272:*1/*1	consistent
HG02279:*1/*1	HG02277:*1/*1	HG02278:*1/*1	consistent
HG02280:*17/*17	HG02307:*1x2/*17	HG02308:*17/*29	consistent
HG02287:*1/*1	HG02285:*1/*1	HG02286:*1/*45	consistent
HG02293:*1/*2	HG02291:*1/*1	HG02292:*1/*2	consistent
HG02300:*2/*5	HG02299:*1/*5	HG02298:*2/*2	consistent
HG02303:*1/*1x2	HG02302:*1/*2	HG02301:*1/*1x2	consistent
HG02316:*1/*10	HG02317:*1/*10	HG02318:*1/*1	consistent
HG02321:*10/*17	HG02281:*17/*3	HG02282:*10/*17	consistent
HG02451:*1/*17	HG02449:*1/*36	HG02450:*17/*17	consistent
HG02463:*1/*1	HG02461:*1/*17	HG02462:*1/*29	consistent
HG02466:*17/*5	HG02464:*1/*17	HG02465:*1/*5	consistent
HG02495:*1/*2	HG02493:*2/*2	HG02494:*1/*1	consistent
HG02514:*1/*36+*36+*10	HG02512:*1/*10	HG02513:*36+*10/*36+*36+*10	consistent
HG02523:*1/*5	HG02521:*1/*1	HG02522:*1/*5	consistent
HG02526:*1/*10	HG02524:*1/*5	HG02525:*10/*36+*10	consistent
HG02572:*1/*1	HG02570:*1/*1	HG02571:*1/*5	consistent
HG02575:*5/*5	HG02573:*1/*5	HG02574:*17/*5	consistent
HG02584:*1/*2	HG02582:*1/*29	HG02583:*1/*2	consistent
HG02587:*29/*4	HG02585:*29x2/*4	HG02586:*2/*29	consistent
HG02590:*106/*29	HG02588:*106/*2	HG02589:*29/*4x2	consistent
HG02596:*1/*10	HG02594:*10/*36	HG02595:*1/*106	consistent
HG02602:*2/*5	HG02600:*1/*5	HG02601:*1/*2	consistent
HG02605:*1/*2	HG02603:*1/*2	HG02604:*1/*1	consistent
HG02612:*10/*29	HG02610:*29/*36	HG02611:*10/*29	consistent
HG02615:*1/*1	HG02613:*1/*29	HG02614:*1/*17	consistent
HG02622:*17/*46	HG02620:*10/*17	HG02621:*68/*46	consistent
HG02625:*17/*45	HG02623:*2/*45	HG02624:*17/*36	consistent
HG02636:*10/*17	HG02634:*17/*17	HG02635:*10/*29	consistent
HG02644:*10/*17	HG02642:*17/*45	HG02643:*10/*17	consistent
HG02647:*17/*4x2	HG02645:*17/*45	HG02646:*17/*4x2	consistent
HG02650:*1/*2	HG02648:*1/*2	HG02649:*1/*2	consistent
HG02653:*1/*68+*4	HG02651:*2/*68+*4	HG02652:*1/*1	consistent
HG02656:*1/*86	HG02654:*2/*86	HG02655:*1/*1	consistent
HG02659:*1/*2	HG02657:*1/*1	HG02658:*1/*2	consistent
HG02662:*4/*41	HG02660:*4/*41	HG02661:*1/*41	consistent
HG02668:*1/*17	HG02666:*1/*29	HG02667:*1/*17	consistent
HG02677:*1/*43	HG02675:*17/*43	HG02676:*1/*29	consistent
HG02680:*40/*5	HG02678:*5/*5	HG02679:*10/*40	consistent
HG02683:*1/*41	HG02681:*2/*41	HG02682:*1/*33	consistent
HG02686:*1/*1	HG02684:*1/*41	HG02685:*1/*1	consistent
HG02689:*1/*1	HG02687:*1/*1	HG02688:*1/*1	consistent
HG02692:*1/*2	HG02690:*1/*1	HG02691:*1/*2	consistent
HG02698:*4/*41	HG02696:*4/*41	HG02697:*1/*41	consistent
HG02701:*2/*4	HG02699:*1/*2	HG02700:*1/*4	consistent
HG02704:*1/*2	HG02702:*1/*17	HG02703:*2/*5	consistent
HG02717:*1/*1	HG02715:*1/*1	HG02716:*1/*2x2	consistent
HG02723:*17/*2	HG02721:*17/*2	HG02722:*1/*2	consistent
HG02726:*1/*4	HG02724:*1/*1	HG02725:*1/*4	consistent
HG02729:*4/*43	HG02727:*43/*86	HG02728:*1/*4	consistent
HG02735:*1/*1	HG02733:*1/*1	HG02734:*1/*1	consistent
HG02738:*41/*6	HG02736:*2/*41	HG02737:*41/*6	consistent
HG02761:*1/*17	HG02759:*1/*45	HG02760:*17/*17	consistent
HG02764:*17/*29	HG02762:*29/*29	HG02763:*17/*46	consistent
HG02770:*17/*2x2	HG02768:*17/*2x2	HG02769:*17/*17	consistent
HG02773:*2/*2	HG02771:*2/*2	HG02772:*1/*2	consistent
HG02776:*1/*2	HG02774:*2/*86	HG02775:*1/*2	consistent
HG02785:*1/*41	HG02783:*1/*1	HG02784:*2/*41	consistent
HG02788:*1/*86	HG02786:*2/*86	HG02787:*1/*1	consistent
HG02791:*1/*68+*4	HG02789:*1/*1	HG02790:*35/*68+*4	consistent
HG02794:*1/*10	HG02792:*10/*2	HG02793:*1/*1	consistent
HG02800:*1/*106	HG02798:*1/*1	HG02799:*1x2/*106	consistent
HG02806:*125/*36	HG02804:*125/*2	HG02805:*17/*36	consistent
HG02809:*1/*29	HG02807:*17/*29	HG02808:*1/*29	consistent
HG02812:*1/*17	HG02810:*1/*17	HG02811:*1/*1	consistent
HG02815:*29/*4	HG02813:*1/*29	HG02814:*29/*4	consistent
HG02818:*1/*2	HG02816:*1/*2	HG02817:*2/*29	consistent
HG02821:*1x2/*2	HG02819:*1/*2	HG02820:*1x2/*29	consistent
HG02838:*1/*17	HG02836:*1/*17	HG02837:*1/*4x2	consistent
HG02841:*17/*2	HG02839:*1/*2	HG02840:*17/*29	consistent
HG02856:*2/*36	HG02854:*2/*40	HG02855:*17/*36	consistent
HG02862:*2/*4	HG02860:*2/*29	HG02861:*1/*4	consistent
HG02871:*1/*45	HG02869:*17/*45	HG02870:*1/*29	consistent
HG02880:*1/*5	HG02878:*10/*5	HG02879:*1/*2	consistent
HG02883:*1/*1	HG02881:*1/*1	HG02882:*1/*2	consistent
HG02886:*1/*4	HG02884:*1/*2	HG02885:*4/*4	consistent
HG02889:*2/*45	HG02887:*1/*2	HG02888:*36/*45	consistent
HG02892:*1/*2	HG02890:*1/*29	HG02891:*2/*29x2	consistent
HG02897:*2/*29	HG02895:*10/*29	HG02896:*17/*2	consistent
HG02924:*17/*2x2	HG02923:*2x2/*29	HG02922:*17/*17	consistent
HG02945:*17/*2	HG02944:*106/*2	HG02943:*1/*17	consistent
HG02948:*17/*2	HG02947:*2/*46	HG02946:*1/*17	consistent
HG02966:*17/*4x2	HG02965:*17/*4x2	HG02964:*1/*17	consistent
HG02972:*106/*5	HG02971:*1/*5	HG02970:*106/*45	consistent
HG02975:*17/*29	HG02973:*17/*2x2	HG02974:*29/*5	consistent
HG02978:*1/*4x2	HG02977:*10/*4x2	HG02976:*1/*17	consistent
HG02980:*1/*4x2	HG02981:*17/*4x2	HG02979:*1/*17	consistent
HG02984:*2/*4	HG02982:*17/*4	HG02983:*1/*2	consistent
HG03008:*10/*86	HG03006:*86/*36+*10	HG03007:*10/*2	consistent
HG03017:*1/*2	HG03015:*1/*2	HG03016:*1/*1	consistent
HG03029:*1/*1x2	HG03027:*1x2/*2	HG03028:*1/*10	consistent
HG03035:*17/*2x2	HG03033:*1/*17	HG03034:*10/*2x2	consistent
HG03041:*17/*29	HG03039:*1/*29	HG03040:*17/*41	consistent
HG03047:*1/*5	HG03045:*1/*5	HG03046:*1/*29	consistent
HG03050:*1/*29	HG03048:*1/*29	HG03049:*1/*29	consistent
HG03056:*17/*2	HG03054:*10/*17	HG03055:*2/*2x2	consistent
HG03065:*106/*29	HG03063:*2/*29	HG03064:*106/*2	consistent
HG03098:*2/*29	HG03096:*17/*29	HG03097:*17/*2	consistent
HG03101:*1/*17	HG03100:*1/*17	HG03099:*1/*1	consistent
HG03110:*2/*41	HG03109:*1/*2	HG03108:*4x2/*41	consistent
HG03113:*29/*4x2	HG03112:*29/*45	HG03111:*4x2/*45	consistent
HG03116:*2x2/*2x2	HG03115:*17/*2x2	HG03114:*1/*2x2	consistent
HG03119:*2/*5	HG03118:*17/*5	HG03117:*2/*2	consistent
HG03122:*17/*2	HG03120:*1/*2	HG03121:*1/*17	consistent
HG03125:*1/*17	HG03124:*1/*1	HG03123:*17/*17	consistent
HG03128:*17/*46	HG03127:*2x2/*46	HG03126:*1/*17	consistent
HG03131:*17/*2x2	HG03130:*17/*29	HG03129:*1/*2x2	consistent
HG03134:*1/*2x2	HG03133:*17/*2x2	HG03132:*1/*17	consistent
HG03137:*2x2/*45	HG03136:*17/*45	HG03135:*2/*2x2	consistent
HG03161:*17/*40	HG03160:*17/*2	HG03159:*1/*40	consistent
HG03170:*2/*5	HG03169:*1/*5	HG03168:*15/*2	consistent
HG03191:*17/*17	HG03190:*17/*4x2	HG03189:*17/*2	consistent
HG03197:*1/*45	HG03196:*17/*45	HG03195:*1/*29	consistent
HG03200:*1/*17	HG03199:*1/*2	HG03198:*1/*17	consistent
HG03230:*1/*2	HG03228:*2/*2	HG03229:*1/*10	consistent
HG03236:*1/*2	HG03234:*1/*41	HG03235:*1/*2	consistent
HG03239:*1/*5	HG03237:*1/*2	HG03238:*2/*5	consistent
HG03242:*1x2/*2	HG03240:*1/*2	HG03241:*1x2/*2	consistent
HG03248:*29/*5	HG03246:*43/*5	HG03247:*1/*29	consistent
HG03260:*106/*43	HG03258:*2/*43	HG03259:*106/*5	consistent
HG03269:*1/*45	HG03268:*1/*45	HG03267:*1/*40	consistent
HG03272:*1/*17	HG03271:*1/*1	HG03270:*17/*4	consistent
HG03296:*29/*41	HG03295:*17/*41	HG03294:*17/*29	consistent
HG03302:*17/*5	HG03301:*1/*5	HG03300:*1/*17	consistent
HG03305:*1/*29	HG03304:*29/*4x2	HG03303:*1/*45	consistent
HG03308:*1/*29	HG03307:*1/*1	HG03306:*2/*29	consistent
HG03310:*1/*17	HG03311:*1/*29	HG03309:*17/*17	consistent
HG03344:*1/*17x2	HG03343:*1/*1	HG03342:*17x2/*2	consistent
HG03350:*1/*1	HG03352:*1/*1	HG03351:*1/*17	consistent
HG03368:*17/*41	HG03367:*29/*41	HG03366:*17/*29	consistent
HG03371:*1/*17	HG03370:*1/*2	HG03369:*17/*2	consistent
HG03374:*1/*29	HG03373:*1/*10	HG03372:*125/*29	consistent
HG03453:*1/*29	HG03451:*1/*17	HG03452:*2x3/*29	consistent
HG03456:*17/*36	HG03454:*17/*36	HG03455:*17/*5	consistent
HG03480:*1/*17	HG03478:*1/*17	HG03479:*17/*17	consistent
HG03486:*1/*17	HG03484:*17/*17	HG03485:*1/*36	consistent
HG03489:*1/*1	HG03487:*1/*1	HG03488:*1/*1	consistent
HG03492:*2/*41	HG03490:*4/*41	HG03491:*2/*41	consistent
HG03516:*17/*2	HG03515:*17/*2	HG03514:*17/*17	consistent
HG03519:*1/*17	HG03518:*1/*4	HG03517:*17/*17	consistent
HG03522:*1/*1	HG03521:*1/*40	HG03520:*1/*17	consistent
HG03540:*17/*2x2	HG03538:*2/*2x2	HG03539:*17/*29	consistent
HG03576:*1/*29	HG03574:*29/*29	HG03575:*1/*40	consistent
HG03579:*1/*2	HG03577:*1/*10	HG03578:*17/*2	consistent
HG03584:*17/*5	HG03582:*29/*5	HG03583:*17/*4x2	consistent
HG03596:*68/*1	HG03594:*1/*1	HG03595:*68/*1	consistent
HG03605:*1/*1	HG03606:*1/*1	HG03607:*1/*4	consistent
HG03617:*1/*10	HG03615:*1/*1	HG03616:*1/*10	consistent
HG03620:*10/*2	HG03618:*1/*10	HG03619:*113/*2	consistent
HG03626:*2x2/*41	HG03624:*1/*2x2	HG03625:*1/*41	consistent
HG03635:*2/*41	HG03633:*111/*2	HG03634:*1x2/*41	consistent
HG03641:*1/*4	HG03639:*1/*1	HG03640:*1/*4	consistent
HG03651:*2/*2	HG03649:*2/*7	HG03650:*1/*2	consistent
HG03654:*2/*2	HG03652:*1/*2	HG03653:*1/*2	consistent
HG03669:*1/*39	HG03667:*1/*41	HG03668:*1/*39	consistent
HG03683:*1/*1	HG03682:*1/*41	HG03684:*1/*4	consistent
HG03688:*1/*1	HG03885:*1/*1	HG03886:*1/*1	consistent
HG03701:*1/*2	HG03699:*1/*2	HG03700:*1/*2x2	consistent
HG03704:*1/*99	HG03702:*1/*1	HG03703:*1/*99	consistent
HG03707:*1/*4	HG03705:*1/*1	HG03706:*1/*4	consistent
HG03719:*113/*4	HG03725:*113/*86	HG03722:*4/*5	consistent
HG03732:*1/*41	HG03727:*1/*1	HG03721:*1/*41	consistent
HG03763:*1/*41	HG03761:*41/*41	HG03762:*1/*36+*10	consistent
HG03795:*4/*36+*10	HG03794:*1/*4	HG03793:*41/*36+*10	consistent
HG03798:*10/*2	HG03797:*1x2/*2	HG03796:*1x2/*10	consistent
HG03801:*1/*4	HG03800:*1/*2	HG03799:*10/*4	consistent
HG03804:*1/*10	HG03803:*13/*1	HG03802:*1/*10	consistent
HG03807:*1/*1	HG03806:*1/*1	HG03805:*1/*36+*10	consistent
HG03816:*10/*36+*10	HG03815:*1/*36+*10	HG03814:*10/*2	consistent
HG03825:*2/*4	HG03824:*10/*2	HG03823:*10/*4	consistent
HG03831:*1/*1	HG03830:*1/*36+*10	HG03829:*1/*2	consistent
HG03906:*1/*1	HG03905:*1/*1	HG03904:*1/*68+*68+*4	consistent
HG03909:*2/*4	HG03908:*4/*5	HG03907:*2/*36+*10	consistent
HG03915:*2/*4	HG03914:*2/*4	HG03913:*10/*4	consistent
HG03927:*1/*2	HG03926:*1/*41	HG03925:*1/*2	consistent
HG03930:*41/*41	HG03929:*2/*41	HG03928:*2/*41	consistent
HG03942:*1/*2	HG03941:*1/*1	HG03940:*1/*2	consistent
HG03992:*1/*5	HG03943:*1/*2	HG03944:*1/*5	consistent
HG04036:*1/*5	HG03943:*1/*2	HG03944:*1/*5	consistent
HG04115:*1/*1	HG03896:*1/*2x2	HG03894:*1/*2	consistent
HG04122:*2/*41	HG04127:*4/*41	HG04075:*1/*2	consistent
HG04133:*1/*2	HG04131:*1/*1	HG04132:*1/*2	consistent
HG04136:*1/*2	HG04134:*1/*1	HG04135:*2/*2	consistent
HG04142:*1/*41	HG04140:*1/*86	HG04141:*1/*41	consistent
HG04148:*1/*2	HG04146:*1/*41	HG04147:*2/*2	consistent
HG04151:*1/*41	HG04149:*1/*2	HG04150:*1/*41	consistent
HG04157:*1/*43	HG04155:*1/*4	HG04156:*43/*5	consistent
HG04160:*2/*41	HG04158:*1/*41	HG04159:*1/*2	consistent
HG04175:*1/*2	HG04173:*1/*1	HG04174:*1/*2	consistent
HG04184:*10/*41	HG04182:*2/*41	HG04183:*10/*68+*4	consistent
HG04187:*1/*1	HG04185:*1/*1	HG04186:*1/*4	consistent
HG04193:*36+*10/*36+*10	HG04191:*1/*36+*10	HG04192:*4/*36+*10	consistent
HG04199:*1/*2	HG04100:*1/*2	HG04099:*1/*41	consistent
HG04204:*1/*1	HG03679:*1/*4	HG03642:*1/*111	consistent
HG04215:*111/*4	HG03679:*1/*4	HG03642:*1/*111	consistent
HG04217:*1/*113	HG04198:*1/*1	HG04200:*113/*41	consistent
HG04228:*1/*43	HG04229:*1/*1	HG04227:*1/*43	consistent
NA06991:*1/*4	NA06993:*35/*4	NA06985:*1/*5	consistent
NA06995:*1/*2	NA07435:*1/*1	NA07037:*2/*68+*4	consistent
NA06997:*1/*2	NA06986:*1/*10	NA07045:*1/*2	consistent
NA07014:*1/*28	NA07051:*1/*28	NA07031:*1/*1	consistent
NA07019:*1/*4	NA07022:*1/*4	NA07056:*2/*4	consistent
NA07029:*1/*35	NA06994:*1/*1	NA07000:*35/*9	consistent
NA07348:*1/*6	NA07357:*1/*6	NA07345:*1/*1	consistent
NA10830:*1/*68+*4	NA12154:*33/*68+*4	NA12236:*1/*4	consistent
NA10831:*4/*5	NA12155:*1/*5	NA12156:*1/*4	consistent
NA10835:*1/*35	NA12248:*1/*35	NA12249:*1/*4	consistent
NA10836:*2/*68+*4	NA12274:*2/*2	NA12275:*2x2/*68+*4	consistent
NA10837:*1/*1	NA12272:*1/*1	NA12273:*1/*1	consistent
NA10838:*2/*4	NA12003:*35/*4	NA12004:*2/*41	consistent
NA10839:*1/*41	NA12005:*1/*1	NA12006:*4/*41	consistent
NA10840:*1/*41	NA12286:*1/*1	NA12287:*41/*41	consistent
NA10842:*1/*1	NA11917:*1/*5	NA11918:*1/*4	consistent
NA10843:*1/*10	NA11919:*10/*2	NA11920:*1/*4	consistent
NA10845:*1/*5	NA11930:*1/*1	NA11931:*41/*5	consistent
NA10846:*1/*4	NA12144:*1/*2	NA12145:*1/*4	consistent
NA10852:*1/*41	NA12045:*1/*41	NA12046:*1/*4	consistent
NA10854:*1/*4	NA11839:*1/*2	NA11840:*1/*4	consistent
NA10855:*1/*68+*4	NA11831:*1/*1	NA11832:*1/*68+*4	consistent
NA10856:*1/*5	NA11829:*4/*5	NA11830:*1/*4	consistent
NA10857:*2/*2	NA12043:*2/*2	NA12044:*2/*4	consistent
NA10859:*1/*2	NA11881:*2/*3	NA11882:*1/*2	consistent
NA10860:*1/*4.013+*4	NA11992:*4/*4.013+*4	NA11993:*1/*9	consistent
NA10861:*35/*4	NA11994:*2x2/*4	NA11995:*35/*41	consistent
NA10863:*1/*33	NA12264:*1/*33	NA12234:*1/*1	consistent
NA10864:*1/*41	NA11893:*1/*2	NA11894:*4/*41	consistent
NA10865:*1/*41	NA11891:*1/*1	NA11892:*41/*6	consistent
NA12329:*9/*68+*4	NA06984:*4/*68+*4	NA06989:*9/*9	consistent
NA12335:*2/*41	NA12340:*4/*41	NA12341:*1/*2	consistent
NA12336:*41/*5	NA12342:*4/*41	NA12343:*1/*5	consistent
NA12344:*1/*35	NA12347:*1/*41	NA12348:*35/*41	consistent
NA12376:*41/*5	NA12546:*35/*41	NA12489:*2/*5	consistent
NA12386:*1/*1	NA12399:*1/*1	NA12400:*1/*68+*4	consistent
NA12485:*4/*4.013+*4	NA12413:*3/*4.013+*4	NA12414:*1/*4	consistent
NA12707:*1/*1	NA12716:*1/*41	NA12717:*1/*1	consistent
NA12739:*4/*4	NA12748:*2/*4	NA12749:*1/*4	consistent
NA12740:*1/*2	NA12750:*2/*2	NA12751:*1/*2	consistent
NA12752:*4/*4	NA12760:*1/*4	NA12761:*1/*4	consistent
NA12753:*2/*3	NA12762:*1/*3	NA12763:*2/*59	consistent
NA12766:*1/*1	NA12775:*1/*10	NA12776:*1/*1x2	consistent
NA12767:*6/*68+*4	NA12777:*1/*6	NA12778:*1/*68+*4	consistent
NA12801:*4/*6	NA12812:*1/*6	NA12813:*2/*4	consistent
NA12802:*2/*41	NA12814:*2/*41	NA12815:*2/*41	consistent
NA12817:*1/*2	NA12827:*2/*35	NA12828:*1/*4	consistent
NA12818:*1/*1	NA12829:*1/*68+*4	NA12830:*1/*4x2	consistent
NA12832:*1/*1	NA12842:*1/*1	NA12843:*1/*35	consistent
NA12865:*1/*1	NA12874:*1/*2	NA12875:*1/*4	consistent
NA12877:*4/*68+*4	NA12889:*4/*41	NA12890:*68+*4/*68+*4	consistent
NA18484:*1/*17	NA18486:*17/*17	NA18488:*1/*1	consistent
NA18485:*29/*45	NA18487:*17/*45	NA18489:*1/*29	consistent
NA18497:*29/*41	NA18498:*41/*45	NA18499:*1/*29	consistent
NA18500:*1/*45	NA18501:*1/*17	NA18502:*45/*5	consistent
NA18503:*1/*45	NA18504:*1/*2	NA18505:*1/*45	consistent
NA18506:*2/*5	NA18507:*2/*4x2	NA18508:*2/*5	consistent
NA18515:*1/*10	NA18516:*1/*17	NA18517:*10/*5	consistent
NA18518:*17/*29	NA18519:*106/*29	NA18520:*1/*17	consistent
NA18521:*1/*29	NA18522:*1/*106	NA18523:*17/*29	consistent
NA18854:*17/*5	NA18853:*1/*5	NA18852:*1/*17	consistent
NA18857:*1/*2x2	NA18856:*2x2/*29	NA18855:*1/*5	consistent
NA18860:*17/*2	NA18859:*2/*84	NA18858:*1/*17	consistent
NA18863:*1/*5	NA18862:*1/*29	NA18861:*29/*5	consistent
NA18869:*2/*2	NA18868:*2/*5	NA18867:*10/*2	consistent
NA18872:*17/*4x2	NA18871:*10/*17	NA18870:*10/*4x2	consistent
NA18875:*17/*29	NA18874:*1/*29	NA18873:*17/*5	consistent
NA18906:*125/*17	NA18877:*125/*17	NA18876:*17/*17	consistent
NA18914:*17/*2	NA18913:*17/*17	NA18912:*17/*2	consistent
NA18925:*17/*2	NA18923:*17/*4x2	NA18924:*2/*4x2	consistent
NA18930:*1/*17	NA18917:*106/*17	NA18916:*1/*29	consistent
NA18935:*1/*29	NA18934:*1/*2	NA18933:*29/*5	consistent
NA19094:*17/*4	NA19092:*17/*4	NA19093:*17/*5	consistent
NA19097:*1/*17	NA19096:*1/*17	NA19095:*1/*29	consistent
NA19100:*10/*17	NA19098:*1/*10	NA19099:*17/*29	consistent
NA19103:*1/*4x2	NA19101:*10/*4x2	NA19102:*1/*1	consistent
NA19109:*2x2/*29	NA19107:*17/*29	NA19108:*1/*2x2	consistent
NA19115:*1/*17	NA19113:*1/*17	NA19114:*1/*1	consistent
NA19120:*1/*2	NA19119:*1/*1	NA19116:*2/*45	consistent
NA19123:*17/*4x2	NA19121:*1/*4x2	NA19122:*17/*2	consistent
NA19132:*2/*29	NA19130:*106/*29	NA19131:*2/*2	consistent
NA19139:*17/*5	NA19138:*17/*5	NA19137:*17/*2x2	consistent
NA19142:*1/*1	NA19141:*1/*10	NA19140:*1/*1	consistent
NA19145:*2/*45	NA19144:*2/*2	NA19143:*10/*45	consistent
NA19148:*17/*29	NA19146:*2x2/*29	NA19147:*17/*29	consistent
NA19151:*1/*1	NA19150:*1/*5	NA19149:*1/*1	consistent
NA19154:*17/*29	NA19153:*1/*17	NA19152:*29/*43x2	consistent
NA19161:*17/*17	NA19160:*17/*29	NA19159:*17/*2	consistent
NA19173:*2/*2x2	NA19171:*2x2/*41	NA19172:*1/*2	consistent
NA19174:*4/*40	NA19117:*1/*40	NA19118:*1/*4	consistent
NA19177:*1/*1	NA19175:*1/*4x3	NA19176:*1/*2	consistent
NA19186:*17/*29	NA19184:*17/*4x2	NA19185:*1/*29	consistent
NA19191:*10/*4x2	NA19189:*2/*4x2	NA19190:*1x3/*10	consistent
NA19199:*17/*29	NA19198:*17/*17	NA19197:*17/*29	consistent
NA19202:*1/*1	NA19200:*1/*5	NA19201:*1/*17	consistent
NA19205:*1/*1	NA19203:*1/*29	NA19204:*1/*1	consistent
NA19208:*1/*2x2	NA19207:*10/*2x2	NA19206:*1/*1	consistent
NA19211:*10/*5	NA19210:*10/*17	NA19209:*17/*5	consistent
NA19215:*1/*106	NA19213:*1/*1	NA19214:*106/*106	consistent
NA19221:*2/*43	NA19223:*17/*2	NA19222:*1/*43	consistent
NA19224:*17/*2x2	NA19226:*2/*2x2	NA19225:*17/*17	consistent
NA19237:*1/*2	NA19236:*17/*2	NA19235:*1/*17	consistent
NA19240:*15/*17	NA19239:*15/*17	NA19238:*1/*17	consistent
NA19249:*2/*29	NA19248:*2/*29	NA19247:*17/*2	consistent
NA19258:*106/*17	NA19256:*17/*5	NA19257:*1/*106	consistent
NA19650:*1/*2x2	NA19649:*2x2/*68+*4	NA19648:*1/*1	consistent
NA19653:*1/*1	NA19652:*1/*1	NA19651:*1/*1	consistent
NA19656:*1/*35	NA19655:*1/*1	NA19654:*1/*35	consistent
NA19659:*1/*35	NA19658:*2/*35	NA19657:*1/*1	consistent
NA19662:*1/*2x2	NA19661:*1/*2	NA19660:*2x2/*9	consistent
NA19671:*1/*41	NA19670:*2/*41	NA19669:*1/*4	consistent
NA19675:*1/*1	NA19679:*1/*2	NA19678:*1/*1	consistent
NA19677:*1/*1	NA19676:*1/*2	NA19675:*1/*1	consistent
NA19680:*1/*1	NA19679:*1/*2	NA19678:*1/*1	consistent
NA19685:*1/*2x2	NA19661:*1/*2	NA19660:*2x2/*9	consistent
NA19686:*1/*1	NA19685:*1/*2x2	NA19684:*1/*4	consistent
NA19702:*17/*4	NA19700:*29/*4	NA19701:*1/*17	consistent
NA19705:*2/*2x2	NA19703:*1/*2x2	NA19704:*2/*29	consistent
NA19718:*1/*1	NA19717:*1/*1	NA19716:*1/*2	consistent
NA19721:*1/*35	NA19720:*1/*4	NA19719:*13+*2/*35	consistent
NA19724:*1/*1x2	NA19723:*1/*1x2	NA19722:*1/*2	consistent
NA19727:*1/*68+*4	NA19726:*1/*1	NA19725:*1/*68+*4	consistent
NA19730:*2/*4	NA19729:*1/*4	NA19728:*2/*2	consistent
NA19733:*1/*1	NA19732:*1/*1	NA19731:*1/*1	consistent
NA19748:*1/*10	NA19747:*1/*1	NA19746:*10/*4	consistent
NA19757:*1/*2	NA19756:*1/*2	NA19755:*1/*4	consistent
NA19760:*1/*2	NA19759:*1/*2	NA19758:*2/*2	consistent
NA19763:*1/*2	NA19762:*1/*1	NA19761:*1x2/*2	consistent
NA19772:*2/*4	NA19771:*2/*4	NA19770:*1/*2	consistent
NA19775:*1/*1	NA19774:*1/*1	NA19773:*1/*68+*4	consistent
NA19778:*1/*82	NA19777:*1/*82	NA19776:*1/*36+*10	consistent
NA19781:*1/*1	NA19780:*1/*9	NA19779:*1/*4	consistent
NA19784:*1/*1	NA19783:*1/*5	NA19782:*1/*4	consistent
NA19787:*13+*2/*1	NA19786:*1/*1	NA19785:*13+*2/*1	consistent
NA19790:*13+*2/*1	NA19789:*1/*1	NA19788:*13+*2/*2	consistent
NA19796:*1/*2	NA19795:*1/*2	NA19794:*1/*1	consistent
NA19828:*17/*2	NA19818:*1/*17	NA19819:*2/*4x2	consistent
NA19836:*1/*45	NA19834:*2/*45	NA19835:*1/*45	consistent
NA19902:*1/*29	NA19900:*29/*3	NA19901:*1/*1	consistent
NA19918:*1/*125	NA19916:*125/*2	NA19917:*1/*40	consistent
NA19924:*2/*4	NA19922:*17/*2	NA19923:*2/*4	consistent
NA20128:*1/*5	NA20126:*1/*41	NA20127:*1/*5	consistent
NA20279:*1/*4	NA20278:*1/*1	NA20282:*2/*4	consistent
NA20358:*1/*17	NA20356:*1/*1	NA20357:*17/*5	consistent

## Sheet: Table_S5
Table S5. Cyrius calls in 1kGP samples.					There are currently four possible values for the Filter column:
SampleID	Genotype	Filter	Ethinicity		-PASS: a passing, confident call.
NA12718	*1/*1	PASS	EUR		-More_than_one_possible_genotype: In rare cases, Cyrius reports two possible genotypes for which it cannot distinguish one from the other. These are different sets of star alleles that result in the same set of variants that cannot be phased with short reads, e.g. *1/*46 and *43/*45. The two possible genotypes are reported together, separated by a semicolon.
NA12748	*2/*4	PASS	EUR		-Not_assigned_to_haplotypes: In a very small portion of samples with more than two copies of CYP2D6, Cyrius calls a set of star alleles but they can be assigned to haplotypes in more than one way. Cyrius reports the star alleles joined by underscores. For example, *1_*2_*68 is reported and the actual genotype could be *1+*68/*2, *2+*68/*1 or *1+*2/*68.
HG01204	*1/*41	PASS	AMR		-LowQ_high_CN: In rare cases, at high copy number (>=6 copies of CYP2D6), Cyrius uses less strict approximation in calling copy numbers to account for higher noise in depth and thus the genotype call could be lower confidence than usual.
NA18549	*10/*36+*10	PASS	EAS
NA18546	*10/*2	PASS	EAS
HG01191	*2/*41	PASS	AMR
NA18557	*36+*10/*36+*10	PASS	EAS
NA12843	*1/*35	PASS	EUR
NA18595	*1/*36+*10	PASS	EAS
NA20767	*1/*1	PASS	EUR
NA18610	*36+*10/*36+*10	PASS	EAS
NA20768	*4/*41	PASS	EUR
HG03484	*17/*17	PASS	AFR
NA12842	*1/*1	PASS	EUR
NA20276	*1/*17	PASS	AFR
NA20758	*4/*4	PASS	EUR
NA19223	*17/*2	PASS	AFR
HG02494	*1/*1	PASS	SAS
HG01188	*1/*9	PASS	AMR
HG01697	*2/*2	PASS	EUR
HG00372	*2/*5	PASS	EUR
HG00531	*1/*1	PASS	EAS
NA18537	*1/*36+*10	PASS	EAS
NA18548	None	None	EAS
NA19914	*1/*17	PASS	AFR
NA19430	*2/*5	PASS	AFR
HG03476	*2/*5	PASS	AFR
HG02775	*1/*2	PASS	SAS
NA12890	*68+*4/*68+*4	PASS	EUR
HG03775	*1/*10	PASS	SAS
NA21094	*1/*4	PASS	SAS
HG00188	*1/*2	PASS	EUR
HG02774	*2/*86	PASS	SAS
HG03789	*1/*2	PASS	SAS
NA18535	*10/*36+*10	PASS	EAS
NA20764	*41/*5	PASS	EUR
HG02224	*1/*2x2	PASS	EUR
HG03115	*17/*2x2	PASS	AFR
HG00537	*10/*36+*10	PASS	EAS
HG03999	*1/*2	PASS	SAS
HG03706	*1/*4	PASS	SAS
NA20760	*1/*41	PASS	EUR
HG00350	*1/*1	PASS	EUR
NA19437	*17/*2	PASS	AFR
HG03472	*2/*29	PASS	AFR
HG00365	*1/*6	PASS	EUR
HG01136	*4/*4	PASS	AMR
HG03649	*2/*7	PASS	SAS
NA18544	*10/*41	PASS	EAS
NA19443	*17/*17	PASS	AFR
HG03455	*17/*5	PASS	AFR
HG00177	*1/*1	PASS	EUR
NA19917	*1/*40	PASS	AFR
HG02793	*1/*1	PASS	SAS
HG03910	*1/*1	PASS	SAS
HG01198	*1/*2x2	PASS	AMR
HG00534	*36+*10/*36+*10	PASS	EAS
HG00364	*1/*2	PASS	EUR
HG03114	*1/*2x2	PASS	AFR
HG03971	*1/*35	PASS	SAS
HG02597	*1/*41	PASS	SAS
NA20756	*2/*68+*4	PASS	EUR
HG01134	*1/*2	PASS	AMR
NA20126	*1/*41	PASS	AFR
HG03100	*1/*17	PASS	AFR
NA19436	*1/*17	PASS	AFR
HG03437	*106/*29	PASS	AFR
HG02792	*10/*2	PASS	SAS
NA12778	*1/*68+*4	PASS	EUR
HG03685	*2/*41	PASS	SAS
HG00371	*1/*35	PASS	EUR
HG00536	*1/*10	PASS	EAS
HG02922	*17/*17	PASS	AFR
HG03228	*2/*2	PASS	SAS
NA19921	*4/*5	PASS	AFR
HG01197	*1/*35	PASS	AMR
NA19440	*1/*10	PASS	AFR
HG03485	*1/*36	PASS	AFR
HG03919	*1/*1	PASS	SAS
HG03464	*1/*17	PASS	AFR
NA18539	*2/*36+*10	PASS	EAS
NA19434	*1/*1	PASS	AFR
HG02691	*1/*2	PASS	SAS
NA18543	*10/*10	PASS	EAS
HG02048	*10/*36+*10	PASS	EAS
HG02974	*29/*5	PASS	AFR
HG00366	*3/*5	PASS	EUR
HG00533	*5/*36+*10	PASS	EAS
HG01173	*2/*41	PASS	AMR
HG02778	*1_*2_*68	Not_assigned_to_haplotypes	SAS
HG03548	*17/*5	PASS	AFR
HG01140	*1/*41	PASS	AMR
NA20127	*1/*5	PASS	AFR
HG00500	*10/*36+*10	PASS	EAS
HG00187	*1/*1	PASS	EUR
NA18597	*1/*2	PASS	EAS
HG03762	*1/*36+*10	PASS	SAS
NA19435	*2/*43	PASS	AFR
HG02138	*41/*36+*10	PASS	EAS
HG00368	*2/*6	PASS	EUR
HG00179	*1/*1x2	PASS	EUR
HG03294	*17/*29	PASS	AFR
NA18559	None	None	EAS
HG03640	*1/*4	PASS	SAS
NA18528	*1/*1	PASS	EAS
HG00553	*29/*68+*4	PASS	AMR
HG00185	*1/*2	PASS	EUR
HG01167	*1/*41	PASS	AMR
NA18531	*1/*10	PASS	EAS
NA18534	*10/*2	PASS	EAS
HG00542	*1/*36+*10	PASS	EAS
HG01593	*1/*1	PASS	SAS
HG03547	*1/*2	PASS	AFR
HG02973	*17/*2x2	PASS	AFR
NA11933	*35/*41	PASS	EUR
HG03736	*4/*4	PASS	SAS
NA19438	*1/*1	PASS	AFR
HG01187	*1/*5	PASS	AMR
HG03705	*1/*1	PASS	SAS
NA19920	*1/*4x2	PASS	AFR
HG00543	*1/*1	PASS	EAS
HG00174	*2/*6	PASS	EUR
NA20769	*1/*41	PASS	EUR
HG03295	*17/*41	PASS	AFR
HG03021	*1/*41	PASS	SAS
HG03672	*10/*41	PASS	SAS
NA12046	*1/*4	PASS	EUR
HG03874	*41/*36+*10	PASS	SAS
HG02923	*2x2/*29	PASS	AFR
NA18533	*10/*36+*10	PASS	EAS
NA20765	*35/*35	PASS	EUR
HG01799	*36+*10/*36+*10	PASS	EAS
HG03652	*1/*2	PASS	SAS
HG03869	*1/*2	PASS	SAS
HG00190	*2/*3	PASS	EUR
HG00367	*1/*3	PASS	EUR
HG03563	*1/*29	PASS	AFR
NA18488	*1/*1	PASS	AFR
HG03687	*1/*43	PASS	SAS
HG03864	*2/*4	PASS	SAS
HG03625	*1/*41	PASS	SAS
NA18525	*2/*36+*10	PASS	EAS
HG00178	*1/*1	PASS	EUR
HG03978	*1/*41	PASS	SAS
HG03711	*2/*4	PASS	SAS
NA18536	*10/*36+*10	PASS	EAS
HG01950	*1/*4	PASS	AMR
NA18538	*1/*36+*10	PASS	EAS
HG03788	*1/*4	PASS	SAS
HG03108	*4x2/*41	PASS	AFR
HG03436	*1/*10	PASS	AFR
HG01762	*1/*4	PASS	EUR
NA20757	*4/*9x2	PASS	EUR
HG01923	*1/*2	PASS	AMR
NA19982	*13/*68+*4	PASS	AFR
HG03786	*2/*41	PASS	SAS
HG00183	*1/*2	PASS	EUR
HG01761	*1/*41	PASS	EUR
HG01241	*1/*4	PASS	AMR
NA18542	*1/*36+*10	PASS	EAS
HG03268	*1/*45	PASS	AFR
HG03773	None	None	SAS
HG00369	*1/*9	PASS	EUR
HG02943	*1/*17	PASS	AFR
HG03697	*1/*1	PASS	SAS
HG01190	*5/*68+*4	PASS	AMR
HG01920	*1/*2	PASS	AMR
HG03862	*2/*43	PASS	SAS
NA19916	*125/*2	PASS	AFR
HG03109	*1/*2	PASS	AFR
HG00556	*1/*1	PASS	EAS
HG03301	*1/*5	PASS	AFR
HG01770	*35/*68+*4	PASS	EUR
HG01182	*1/*35	PASS	AMR
NA19467	*2/*29	PASS	AFR
NA18560	*10/*41	PASS	EAS
HG03974	*41/*86	PASS	SAS
HG03099	*1/*1	PASS	AFR
HG02977	*10/*4x2	PASS	AFR
HG03690	*2/*2	PASS	SAS
NA12775	*1/*10	PASS	EUR
NA18545	*36+*10/*36+*10	PASS	EAS
NA19454	*17/*45	PASS	AFR
HG03559	*2/*2	PASS	AFR
NA18553	*2/*36+*10	PASS	EAS
HG00181	*1/*4	PASS	EUR
HG01797	*1/*5	PASS	EAS
NA18563	*1/*36+*10	PASS	EAS
NA20766	*1/*68+*4	PASS	EUR
HG00557	*2/*36+*10	PASS	EAS
HG02614	*1/*17	PASS	AFR
HG03469	None	None	AFR
HG01709	*1/*2	PASS	EUR
HG02476	*1/*17	PASS	AFR
NA19468	*1/*2	PASS	AFR
HG02947	*2/*46	PASS	AFR
NA12777	*1/*6	PASS	EUR
HG01455	*4/*41	PASS	AMR
NA19448	*1/*45	PASS	AFR
HG03698	*2/*2	PASS	SAS
HG00182	*1/*4	PASS	EUR
HG01927	*1/*1	PASS	AMR
HG01456	*4/*41	PASS	AMR
NA20755	*1/*2	PASS	EUR
HG03291	*17/*43	PASS	AFR
NA19455	*1/*41	PASS	AFR
HG02238	*1/*5	PASS	EUR
HG03744	*2/*2x2	PASS	SAS
HG01921	*1/*1	PASS	AMR
HG00231	*1/*35	PASS	EUR
HG00233	*1/*1	PASS	EUR
HG02439	*1/*2	PASS	AFR
HG02230	*1/*4	PASS	EUR
NA19472	*17/*2	PASS	AFR
HG01695	*1/*10	PASS	EUR
HG03578	*17/*2	PASS	AFR
NA19449	*1/*17	PASS	AFR
NA20759	*1/*1	PASS	EUR
HG00176	*1/*4	PASS	EUR
HG02239	*1/*17	PASS	EUR
HG00560	*36+*10/*36+*10	PASS	EAS
NA18552	*1/*14	PASS	EAS
HG03745	*1/*2	PASS	SAS
HG00237	*2/*35	PASS	EUR
HG02461	*1/*17	PASS	AFR
HG00180	*1/*2	PASS	EUR
HG03577	*1/*10	PASS	AFR
HG02455	*4/*5	PASS	AFR
HG01747	*1/*5	PASS	EUR
NA19466	*17/*43	PASS	AFR
HG03118	*17/*5	PASS	AFR
HG01883	*29/*4	PASS	AFR
HG03121	*1/*17	PASS	AFR
HG03973	*41/*41	PASS	SAS
HG01746	*1/*68+*4	PASS	EUR
NA19463	*29/*29	PASS	AFR
HG02032	*36+*10/*36+*10	PASS	EAS
HG02946	*1/*17	PASS	AFR
NA18530	*1/*1	PASS	EAS
HG00554	*4/*4	PASS	AMR
HG02944	*106/*2	PASS	AFR
HG02976	*1/*17	PASS	AFR
HG03752	*1/*1	PASS	SAS
NA18555	None	None	EAS
HG00565	None	None	EAS
HG01205	*1/*4	PASS	AMR
NA18574	*1/*2	PASS	EAS
HG00234	*41/*68+*4	PASS	EUR
HG03557	*1/*2	PASS	AFR
HG03738	*4/*4	PASS	SAS
NA19446	*17/*2	PASS	AFR
NA19462	*17_*45_*68	Not_assigned_to_haplotypes	AFR
HG01174	*1/*41	PASS	AMR
HG01947	*1/*41	PASS	AMR
HG00559	*10/*10	PASS	EAS
HG00238	*1/*2	PASS	EUR
HG01694	*2/*2	PASS	EUR
HG01932	*2/*2	PASS	AMR
HG02573	*1/*5	PASS	AFR
HG01885	*2/*29	PASS	AFR
HG00580	*1/*10	PASS	EAS
HG00240	*1/*2	PASS	EUR
HG03515	*17/*2	PASS	AFR
NA19471	*1/*5	PASS	AFR
HG01771	*1/*68+*4	PASS	EUR
HG01461	*1/*41	PASS	AMR
NA19456	*45_*45_*68	Not_assigned_to_haplotypes	AFR
HG00446	*2/*41	PASS	EAS
HG00404	*10/*36+*10	PASS	EAS
HG01951	*1/*2	PASS	AMR
HG00375	*2/*41	PASS	EUR
HG01756	*35/*4	PASS	EUR
HG04026	*1/*41	PASS	SAS
HG00654	*10/*36+*10	PASS	EAS
HG02215	*4/*4	PASS	EUR
HG03583	*17/*4x2	PASS	AFR
NA20278	*1/*1	PASS	AFR
NA19445	*1/*2	PASS	AFR
NA18562	*1/*1	PASS	EAS
HG01757	*117/*35	PASS	EUR
NA18596	*1/*36+*10	PASS	EAS
HG03882	*1/*112	PASS	SAS
NA20281	*17/*5	PASS	AFR
HG03976	*1/*2	PASS	SAS
HG03572	*10/*5	PASS	AFR
HG01973	*1/*1	PASS	AMR
HG03686	*1/*41	PASS	SAS
NA18602	*10/*36+*10	PASS	EAS
HG00472	*1/*10	PASS	EAS
NA20282	*2/*4	PASS	AFR
HG04002	None	None	SAS
HG01977	*1/*2	PASS	AMR
HG00376	*1/*35	PASS	EUR
HG00125	*4/*68+*4	PASS	EUR
HG01710	*1/*1	PASS	EUR
HG00384	*1/*1	PASS	EUR
HG03575	*1/*40	PASS	AFR
HG01976	*1/*1	PASS	AMR
HG00513	*10/*10	PASS	EAS
NA18541	*1/*36+*10	PASS	EAS
HG03695	*1/*1	PASS	SAS
HG00403	*1/*36+*10	PASS	EAS
HG01183	*4/*4	PASS	AMR
HG00373	*2/*2	PASS	EUR
NA18577	*1/*1	PASS	EAS
HG04017	*1/*2	PASS	SAS
HG03391	*17/*40	PASS	AFR
HG03124	*1/*1	PASS	AFR
HG03733	*1/*1	PASS	SAS
HG01177	*2/*41	PASS	AMR
HG01948	*1/*2	PASS	AMR
NA19452	*17/*4x2	PASS	AFR
NA18579	*10/*36+*10	PASS	EAS
HG01064	*1/*4	PASS	AMR
NA18567	*1/*2	PASS	EAS
HG01882	*1/*41	PASS	AFR
HG01796	*36+*10/*36+*10	PASS	EAS
NA19451	*1/*17	PASS	AFR
HG03300	*1/*17	PASS	AFR
NA21099	*1/*2	PASS	SAS
HG01063	*1/*35	PASS	AMR
HG01945	*1/*2	PASS	AMR
HG00566	*2/*36+*10	PASS	EAS
HG03696	*1/*1	PASS	SAS
NA20754	*33/*5	PASS	EUR
HG01974	*1/*1	PASS	AMR
HG01942	*1/*4	PASS	AMR
HG00672	*1/*36+*10	PASS	EAS
HG00581	*36+*10/*36+*10	PASS	EAS
HG03449	*1/*10	PASS	AFR
NA20761	*1/*6	PASS	EUR
HG01954	*2/*68+*4	PASS	AMR
HG01795	*10/*36+*10	PASS	EAS
HG01944	*1/*10	PASS	AMR
HG01162	*1/*35x2	PASS	AMR
HG03767	*1/*1	PASS	SAS
NA18582	*2/*2x2	PASS	EAS
HG00239	*1/*35	PASS	EUR
HG00583	*36+*10/*36+*10	PASS	EAS
HG00657	*5/*36+*10	PASS	EAS
NA18565	*36/*36+*10	PASS	EAS
HG01149	*1/*1	PASS	AMR
HG01967	*1/*2	PASS	AMR
HG03556	*17/*5	PASS	AFR
NA20772	*1/*4	PASS	EUR
HG01892	*2/*5	PASS	AMR
HG03160	*17/*2	PASS	AFR
HG03729	*1/*10	PASS	SAS
HG03694	*1/*1	PASS	SAS
NA21098	*2/*2	PASS	SAS
HG02731	*1/*2	PASS	SAS
HG01251	*1/*2	PASS	AMR
HG01489	*1/*27	PASS	AMR
HG00381	*1/*2	PASS	EUR
HG03366	*17/*29	PASS	AFR
HG02360	*36+*10/*36+*10	PASS	EAS
HG01589	*68+*4/*68+*4	PASS	SAS
NA19474	*2/*2	PASS	AFR
HG03691	*1/*41	PASS	SAS
HG00118	*1/*41	PASS	EUR
HG03162	*15/*2	PASS	AFR
HG03019	*1/*1	PASS	SAS
HG00690	*1/*36+*10	PASS	EAS
NA19473	*1/*2	PASS	AFR
HG01247	*1/*41	PASS	AMR
HG01798	*1/*10	PASS	EAS
HG03514	*17/*17	PASS	AFR
HG02250	*1/*1	PASS	EAS
HG01171	*1/*41	PASS	AMR
HG01119	*1/*4	PASS	AMR
NA18566	*2/*36+*10	PASS	EAS
HG00449	*10/*41	PASS	EAS
HG02355	*1/*10	PASS	EAS
HG02477	*17/*17	PASS	AFR
HG03689	*1/*1	PASS	SAS
HG03784	*1/*2	PASS	SAS
HG03271	*1/*1	PASS	AFR
HG01492	*1/*2	PASS	AMR
NA18564	*2/*36+*10	PASS	EAS
HG02502	*17/*4	PASS	AFR
NA20753	*1/*1	PASS	EUR
HG04239	*1/*1	PASS	SAS
HG03727	*1/*1	PASS	SAS
HG02364	*41/*36+*10	PASS	EAS
NA19457	*1/*46;*43/*45	More_than_one_possible_genotype	AFR
NA18570	*1/*1	PASS	EAS
HG00159	*35/*4	PASS	EUR
HG01800	*10/*36+*10	PASS	EAS
HG02501	*29/*5	PASS	AFR
HG01092	*1/*10	PASS	AMR
NA18591	*10/*36+*10	PASS	EAS
HG01970	*2/*2	PASS	AMR
NA20752	*1/*4	PASS	EUR
HG03267	*1/*40	PASS	AFR
HG03018	*1/*1	PASS	SAS
HG01801	None	None	EAS
NA18629	*1/*41	PASS	EAS
NA19475	*1/*45	PASS	AFR
HG03120	*1/*2	PASS	AFR
HG02505	*17/*41	PASS	AFR
HG00443	*2/*5	PASS	EAS
HG01494	*4/*43x2	PASS	AMR
HG01805	*10/*41	PASS	EAS
HG00663	*1/*10	PASS	EAS
NA21097	*1/*68+*4	PASS	SAS
HG02694	*1/*1	PASS	SAS
HG03280	*1/*10	PASS	AFR
HG00119	*1/*2	PASS	EUR
HG02031	*10/*4	PASS	EAS
HG01807	*1/*10	PASS	EAS
HG01586	*4/*41	PASS	SAS
HG00235	*4/*4	PASS	EUR
NA20504	*2/*68+*68+*4	PASS	EUR
HG02371	*36+*10/*36+*10	PASS	EAS
HG00236	*4/*41	PASS	EUR
HG00593	*2/*36+*10	PASS	EAS
HG01806	*1/*1	PASS	EAS
HG01465	*1/*10	PASS	AMR
HG01412	*1/*41	PASS	AMR
NA20503	*1/*4	PASS	EUR
HG03279	*17/*4	PASS	AFR
HG02536	*1/*2x2	PASS	AFR
HG01462	*1/*3	PASS	AMR
NA20763	*41/*68+*4	PASS	EUR
HG03871	*2/*35	PASS	SAS
NA18573	*2/*36+*10	PASS	EAS
HG01164	*1/*2	PASS	AMR
HG01583	*41/*68+*4	PASS	SAS
HG01498	*1/*2	PASS	AMR
HG00123	*1/*4	PASS	EUR
HG00595	*10/*36+*36+*83+*10	PASS	EAS
HG01816	*36+*10/*36+*10	PASS	EAS
HG02481	*10/*2	PASS	AFR
HG01953	*1/*2	PASS	AMR
HG02353	*10/*36+*10	PASS	EAS
HG03571	*17/*45	PASS	AFR
HG00122	*4/*9	PASS	EUR
HG00684	*1/*36+*10	PASS	EAS
NA19461	*29/*5	PASS	AFR
HG01495	*2/*41	PASS	AMR
HG04219	*2/*41	PASS	SAS
NA20502	*2/*41	PASS	EUR
HG00590	*1/*36+*10	PASS	EAS
HG01253	*1/*2	PASS	AMR
HG03129	*1/*2x2	PASS	AFR
HG01398	*1/*2	PASS	AMR
HG03367	*29/*41	PASS	AFR
HG01817	*1/*41	PASS	EAS
HG01968	*1/*1	PASS	AMR
HG00589	*1/*21	PASS	EAS
NA20773	*2/*9	PASS	EUR
HG03117	*2/*2	PASS	AFR
HG00671	*10/*10	PASS	EAS
HG01802	*10/*36+*10	PASS	EAS
HG01971	*1/*2	PASS	AMR
HG00592	*1/*10	PASS	EAS
HG01464	*2/*2	PASS	AMR
HG03873	*2/*86	PASS	SAS
NA18611	None	None	EAS
HG01200	*2/*68+*4	PASS	AMR
NA18571	*36+*10/*36+*10	PASS	EAS
HG02780	*1/*7	PASS	SAS
HG03967	*1/*41	PASS	SAS
HG01497	*1/*68+*68+*4	PASS	AMR
HG00452	*1/*36+*10	PASS	EAS
HG01305	*1/*2	PASS	AMR
HG01992	*1/*1	PASS	AMR
HG02541	*46/*5	PASS	AFR
HG03169	*1/*5	PASS	AFR
HG04216	*1/*10	PASS	SAS
HG00121	*4/*4	PASS	EUR
HG01991	*1/*1	PASS	AMR
HG03172	*17/*29	PASS	AFR
HG01405	*1/*9	PASS	AMR
HG03270	*17/*4	PASS	AFR
HG00584	*1/*36+*10	PASS	EAS
HG01804	*10/*36+*10	PASS	EAS
HG01488	*1/*41	PASS	AMR
HG01980	*1/*2	PASS	AMR
HG01250	*1/*1	PASS	AMR
HG04162	*1/*2	PASS	SAS
HG01077	*1/*2	PASS	AMR
HG00173	*1/*4	PASS	EUR
HG02008	*1/*1	PASS	AMR
HG04214	*1/*2	PASS	SAS
HG03130	*17/*29	PASS	AFR
HG00445	*36+*10/*36+*10	PASS	EAS
HG00683	*41/*36+*10	PASS	EAS
HG03867	*1/*10	PASS	SAS
HG03600	*2/*4	PASS	SAS
HG03159	*1/*40	PASS	AFR
NA21100	*1/*1	PASS	SAS
HG04222	*2/*4	PASS	SAS
HG01308	*4/*68+*4	PASS	AMR
HG04161	*1/*10	PASS	SAS
HG00126	*1/*2	PASS	EUR
HG02356	*10/*36+*10	PASS	EAS
HG02760	*17/*17	PASS	AFR
HG02003	*1/*1	PASS	AMR
HG01810	*41/*36+*10	PASS	EAS
HG04195	*1/*1	PASS	SAS
HG03163	*1/*2x2	PASS	AFR
HG01286	*2/*68+*4	PASS	AMR
NA18593	*36+*10/*36+*10	PASS	EAS
NA12827	*2/*35	PASS	EUR
HG03920	*35/*86	PASS	SAS
HG02367	*1/*14	PASS	EAS
HG01808	*10/*36+*10	PASS	EAS
HG00656	*1/*36+*36+*10	PASS	EAS
HG03870	*41/*41	PASS	SAS
NA18608	*1/*1	PASS	EAS
HG04194	*1/*2	PASS	SAS
HG00463	*36+*10/*36+*10	PASS	EAS
HG03168	*15/*2	PASS	AFR
HG04238	*1/*86	PASS	SAS
HG01161	*1/*13	PASS	AMR
HG02105	*1/*1	PASS	AMR
NA19147	*17/*29	PASS	AFR
HG02374	*36+*10/*36+*10	PASS	EAS
HG00464	*1/*36+*10	PASS	EAS
HG01815	*36+*10/*36+*10	PASS	EAS
NA19159	*17/*2	PASS	AFR
HG04015	*1x2/*2	PASS	SAS
HG02351	*1/*36+*10	PASS	EAS
NA18592	*2/*36+*10	PASS	EAS
HG01242	*1/*5	PASS	AMR
HG00689	*1/*41	PASS	EAS
HG01811	*36+*10/*36+*10	PASS	EAS
HG00171	*1/*1	PASS	EUR
HG02050	*2/*36+*10	PASS	EAS
NA18605	*10/*36+*10	PASS	EAS
NA19152	*29/*43x2	PASS	AFR
HG01176	*4/*41	PASS	AMR
HG01812	*10/*36+*10	PASS	EAS
HG01997	*1/*2	PASS	AMR
HG02982	*17/*4	PASS	AFR
HG01491	*1/*1	PASS	AMR
HG00662	*5/*36+*10	PASS	EAS
HG03631	*4/*41	PASS	SAS
NA20770	*10/*2	PASS	EUR
HG04070	*1/*43	PASS	SAS
HG02383	*36+*10/*36+*10	PASS	EAS
NA21103	*1/*1	PASS	SAS
HG01363	*1/*2	PASS	AMR
HG03821	*2/*41	PASS	SAS
HG02385	*36+*10/*36+*36+*10	PASS	EAS
HG00451	*1/*10	PASS	EAS
HG01809	*1/*1	PASS	EAS
HG02002	*1/*2	PASS	AMR
HG04173	*1/*1	PASS	SAS
HG00731	*4/*68+*4	PASS	AMR
HG01500	*1/*2	PASS	EUR
HG04022	*1/*1	PASS	SAS
NA21107	*1/*1	PASS	SAS
HG01813	*2/*36+*36+*10	PASS	EAS
HG02379	*1/*36+*10	PASS	EAS
HG04189	*1/*36+*10	PASS	SAS
NA18612	*10/*36+*10	PASS	EAS
NA20362	*2/*4x2	PASS	AFR
HG02389	*1/*10	PASS	EAS
HG01979	*2/*68+*4	PASS	AMR
HG03782	*1/*1	PASS	SAS
HG04152	*2/*5	PASS	SAS
HG04235	*1/*2	PASS	SAS
HG00704	*1/*36+*10	PASS	EAS
NA20771	*1/*68+*4	PASS	EUR
HG02382	*10/*36+*10	PASS	EAS
HG04176	*1/*1	PASS	SAS
HG00705	*1/*1	PASS	EAS
NA18572	*41/*36+*10	PASS	EAS
HG04225	*1/*41	PASS	SAS
HG03960	*1/*41	PASS	SAS
HG02380	*1/*1	PASS	EAS
NA18599	None	None	EAS
HG00607	*1/*49	PASS	EAS
HG01121	*1/*1	PASS	AMR
HG01503	*4/*68+*4	PASS	EUR
NA18870	*10/*4x2	PASS	AFR
HG03868	*2/*41	PASS	SAS
HG03629	*1/*1	PASS	SAS
HG03863	*4/*68+*4	PASS	SAS
NA12889	*4/*41	PASS	EUR
HG03195	*1/*29	PASS	AFR
HG01362	*2/*4	PASS	AMR
HG00596	*49/*36+*10	PASS	EAS
NA18609	*1/*36+*10	PASS	EAS
HG03875	*1/*2	PASS	SAS
HG01504	*1/*2	PASS	EUR
HG00693	None	None	EAS
HG04185	*1/*1	PASS	SAS
HG03861	*2/*41	PASS	SAS
HG02089	*1/*1	PASS	AMR
HG02390	*36+*10/*36+*10	PASS	EAS
NA20762	*2/*41	PASS	EUR
HG03965	*4/*41	PASS	SAS
HG01280	*1/*68+*68+*4	PASS	AMR
HG04180	*1/*41	PASS	SAS
HG03198	*1/*17	PASS	AFR
NA18909	*1x2/*4x2	PASS	AFR
NA18606	*1/*10	PASS	EAS
HG02151	*10/*5	PASS	EAS
HG03872	*2/*2	PASS	SAS
HG03604	*4/*36+*10	PASS	SAS
HG01510	*2/*4	PASS	EUR
HG01130	*1/*41	PASS	AMR
NA21109	*2/*2	PASS	SAS
HG02386	*1/*36+*10	PASS	EAS
HG03922	*1/*1	PASS	SAS
HG00288	*1/*35	PASS	EUR
HG01248	*1/*35	PASS	AMR
HG00708	*36+*10/*36+*36+*10	PASS	EAS
HG02970	*106/*45	PASS	AFR
HG02391	*10/*10	PASS	EAS
NA21101	*1/*41	PASS	SAS
HG04140	*1/*86	PASS	SAS
HG02152	*41/*36+*10	PASS	EAS
HG01269	*1/*82	PASS	AMR
HG00448	*10/*36+*10	PASS	EAS
HG01507	*1/*1	PASS	EUR
HG02016	*10/*36+*10	PASS	EAS
NA19153	*1/*17	PASS	AFR
HG02154	*1/*10	PASS	EAS
HG01506	*2/*41	PASS	EUR
HG00717	*21/*36+*10	PASS	EAS
HG02017	*1/*36+*10	PASS	EAS
HG03022	*1/*1	PASS	SAS
HG03792	*10/*2	PASS	SAS
HG00232	None	None	EUR
HG01501	*4/*4	PASS	EUR
HG02155	*36+*10/*36+*36+*10	PASS	EAS
HG00707	*10/*5	PASS	EAS
HG02090	*1/*2	PASS	AMR
HG04134	*1/*1	PASS	SAS
HG02384	None	None	EAS
HG02165	*1/*1x2	PASS	EAS
HG01284	*1/*1	PASS	AMR
HG03720	*2/*5	PASS	SAS
NA18853	*1/*5	PASS	AFR
HG01509	*1/*4	PASS	EUR
NA12829	*1/*68+*4	PASS	EUR
HG03995	*2/*41	PASS	SAS
HG02178	*1/*36+*36+*10	PASS	EAS
HG01131	*2/*4	PASS	AMR
HG03199	*1/*2	PASS	AFR
HG02010	*17/*35	PASS	AFR
HG04144	*1/*2	PASS	SAS
NA21105	*111/*3	PASS	SAS
HG04020	*1/*4	PASS	SAS
HG00304	*33/*4	PASS	EUR
HG01512	*32/*41	PASS	EUR
HG01281	*4/*5	PASS	AMR
HG02301	*1/*1x2	PASS	AMR
HG04177	*1/*7	PASS	SAS
HG02104	*2/*2	PASS	AMR
HG02395	*10/*36+*10	PASS	EAS
HG02153	*36+*10/*36+*10	PASS	EAS
HG03663	*1/*1	PASS	SAS
HG02009	*2/*35	PASS	AFR
HG01142	*1/*3	PASS	AMR
NA21104	*1/*2	PASS	SAS
HG04063	*1/*2	PASS	SAS
HG03234	*1/*41	PASS	SAS
HG01765	*35/*9	PASS	EUR
HG04182	*2/*41	PASS	SAS
HG02014	*17/*17	PASS	AFR
HG00698	*1/*10	PASS	EAS
NA21108	*1/*4	PASS	SAS
HG02375	*41/*36+*10	PASS	EAS
HG04158	*1/*41	PASS	SAS
HG02179	*1/*36+*10	PASS	EAS
HG02220	*1/*2	PASS	EUR
HG02568	*1/*2	PASS	AFR
HG03342	*17x2/*2	PASS	AFR
NA18856	*2x2/*29	PASS	AFR
HG00701	*1/*10	PASS	EAS
HG04171	*41/*41	PASS	SAS
HG01791	*1/*22	PASS	EUR
HG03401	*17/*29	PASS	AFR
HG03196	*17/*45	PASS	AFR
NA18858	*1/*17	PASS	AFR
HG02983	*1/*2	PASS	AFR
HG04131	*1/*1	PASS	SAS
HG01122	*2/*41	PASS	AMR
HG01766	*1/*41	PASS	EUR
HG03370	*1/*2	PASS	AFR
HG01783	*41/*5	PASS	EUR
HG04188	*1/*4	PASS	SAS
NA21102	*1/*1	PASS	SAS
HG02392	*1/*10	PASS	EAS
HG00692	*36+*10/*36+*10	PASS	EAS
HG02166	*1/*2	PASS	EAS
HG02141	*14/*36+*10	PASS	EAS
HG02026	*10/*36+*10	PASS	EAS
HG03660	*10/*2	PASS	SAS
HG03369	*17/*2	PASS	AFR
HG00699	*10/*10x2	PASS	EAS
HG02184	*36+*10/*36+*10	PASS	EAS
HG02286	*1/*45	PASS	AMR
HG04019	*2/*86	PASS	SAS
HG04153	*1/*86	PASS	SAS
HG01432	*2/*4	PASS	AMR
NA18871	*10/*17	PASS	AFR
HG03343	*1/*1	PASS	AFR
HG02188	*36+*10/*36+*36+*10	PASS	EAS
HG02235	*1/*2	PASS	EUR
HG02398	*36+*10/*36+*10	PASS	EAS
HG02953	*1/*4x2	PASS	AFR
HG01961	*1/*2	PASS	AMR
HG02023	*2/*36+*10	PASS	EAS
HG04141	*1/*41	PASS	SAS
HG02156	*41/*41	PASS	EAS
HG02285	*1/*1	PASS	AMR
HG01522	*35/*68+*4	PASS	EUR
HG01965	*1/*17	PASS	AMR
HG02019	*10/*36+*10	PASS	EAS
HG03917	*1/*43	PASS	SAS
HG01790	*1/*1	PASS	EUR
HG02221	*2x2/*9	PASS	EUR
HG01513	*1/*35	PASS	EUR
HG03977	*4/*41	PASS	SAS
HG02020	*1/*36+*10	PASS	EAS
HG01474	*2/*4	PASS	AMR
HG01789	*1/*4	PASS	EUR
HG03603	*1/*4	PASS	SAS
HG02401	*10/*10	PASS	EAS
HG01886	*1/*1	PASS	AFR
NA21111	*1/*41	PASS	SAS
HG00282	*4/*68+*4	PASS	EUR
HG01879	*1/*1	PASS	AFR
HG04164	*2/*41	PASS	SAS
HG02187	None	None	EAS
HG03380	*2/*5	PASS	AFR
HG03968	*2/*41	PASS	SAS
HG02406	*71/*36+*10	PASS	EAS
NA18907	*1/*4x2	PASS	AFR
HG00281	*1/*1	PASS	EUR
HG00637	*1/*1	PASS	AMR
HG02190	*36+*10/*36+*10	PASS	EAS
HG01784	*1/*68+*4	PASS	EUR
HG03634	*1x2/*41	PASS	SAS
NA18912	*17/*2	PASS	AFR
HG01459	*1/*1	PASS	AMR
HG04183	*10/*68+*4	PASS	SAS
HG02180	*1/*10	PASS	EAS
HG04014	*2/*4	PASS	SAS
HG03953	*10/*86	PASS	SAS
HG01521	*35/*13	PASS	EUR
NA19225	*17/*17	PASS	AFR
NA21113	*1/*68+*4	PASS	SAS
HG00154	*1/*1	PASS	EUR
HG02186	*10/*36+*10	PASS	EAS
HG02233	*1/*2	PASS	EUR
HG03419	*1/*2	PASS	AFR
NA19210	*10/*17	PASS	AFR
HG03780	*1/*112	PASS	SAS
NA18942	*2/*2	PASS	EAS
HG01486	*1/*1	PASS	AMR
HG01518	*1/*1	PASS	EUR
HG02185	*1/*1	PASS	EAS
HG01889	*17/*29	PASS	AFR
HG00634	*1/*41	PASS	EAS
HG01519	*1/*41	PASS	EUR
HG01556	*1/*2	PASS	AMR
NA18940	*1/*10	PASS	EAS
HG02181	*10/*2	PASS	EAS
NA19200	*1/*5	PASS	AFR
HG03895	*1/*2	PASS	SAS
HG02399	*1/*10	PASS	EAS
HG02879	*1/*2	PASS	AFR
NA19172	*1/*2	PASS	AFR
HG01444	*1/*35	PASS	AMR
NA21112	*2/*41	PASS	SAS
HG02182	*1/*36+*10	PASS	EAS
HG03856	*1/*41	PASS	SAS
HG02402	*36+*10/*36+*10	PASS	EAS
NA19209	*17/*5	PASS	AFR
HG00284	*1/*108	PASS	EUR
NA18916	*1/*29	PASS	AFR
HG01515	*2/*68+*4	PASS	EUR
HG01890	*1/*5	PASS	AFR
HG02164	*1/*36+*36+*36+*10	PASS	EAS
HG00610	*10/*36+*10	PASS	EAS
HG01479	*10/*4	PASS	AMR
HG02407	*1/*14	PASS	EAS
HG02870	*1/*29	PASS	AFR
HG03848	*2/*68+*4	PASS	SAS
NA19171	*2x2/*41	PASS	AFR
HG00290	*13+*2/*1	PASS	EUR
HG03490	*4/*41	PASS	SAS
NA18638	*36+*10/*36+*10	PASS	EAS
HG00274	*1/*2	PASS	EUR
NA19201	*1/*17	PASS	AFR
HG02236	*2/*5	PASS	EUR
HG02409	*1/*10	PASS	EAS
HG02881	*1/*1	PASS	AFR
HG01485	*39/*41	PASS	AMR
HG00628	*2/*41	PASS	EAS
HG03385	*17/*2	PASS	AFR
HG02232	*1/*1	PASS	EUR
NA21106	*1/*2	PASS	SAS
HG00629	*10/*36+*10	PASS	EAS
HG00310	*1/*68+*4	PASS	EUR
HG03491	*2/*41	PASS	SAS
HG03446	*17/*17	PASS	AFR
HG04025	*1/*5	PASS	SAS
NA21115	*1/*2	PASS	SAS
NA19238	*1/*17	PASS	AFR
HG01516	*1/*35	PASS	EUR
HG01468	*1/*1	PASS	AMR
HG03753	*1/*10	PASS	SAS
NA18951	*1/*36+*10	PASS	EAS
HG00611	*5/*36+*10	PASS	EAS
HG03619	*113/*2	PASS	SAS
HG00285	*1/*4	PASS	EUR
HG03442	*2x2/*29	PASS	AFR
HG03718	*1/*1	PASS	SAS
NA19160	*17/*29	PASS	AFR
HG03488	*1/*1	PASS	SAS
NA21123	*1/*2	PASS	SAS
HG00280	*2/*41	PASS	EUR
HG03428	*1/*5	PASS	AFR
HG00614	*10/*5	PASS	EAS
HG03235	*1/*2	PASS	SAS
HG02028	*1/*36+*10	PASS	EAS
HG02759	*1/*45	PASS	AFR
HG00613	*2/*2	PASS	EAS
HG03703	*1/*99	PASS	SAS
HG00278	*1/*2	PASS	EUR
HG03836	*1/*1	PASS	SAS
NA21118	*2/*68+*4	PASS	SAS
HG00626	*1/*10	PASS	EAS
HG01531	*1/*2	PASS	EUR
HG00250	*6/*68+*4	PASS	EUR
HG03846	*1/*1	PASS	SAS
NA18949	*1/*36+*10	PASS	EAS
NA19204	*1/*1	PASS	AFR
HG02882	*1/*2	PASS	AFR
HG01537	*2/*3	PASS	EUR
HG01443	*1/*1	PASS	AMR
HG03461	*17/*5	PASS	AFR
NA18947	*1/*36+*10	PASS	EAS
HG00625	*36+*10/*36+*10	PASS	EAS
HG03709	None	None	SAS
HG01372	*1/*1	PASS	AMR
HG04118	*1/*4	PASS	SAS
NA19206	*1/*1	PASS	AFR
HG02108	*4x2/*45	PASS	AFR
HG02113	*36+*10/*36+*10	PASS	EAS
NA21117	*1/*41	PASS	SAS
HG01524	*108/*2	PASS	EUR
HG00275	*2/*2	PASS	EUR
HG00608	*36+*10/*36+*10	PASS	EAS
HG03760	*1/*1	PASS	SAS
NA18943	*1/*1	PASS	EAS
HG02111	*1/*4x2	PASS	AFR
NA19207	*10/*2x2	PASS	AFR
HG00734	*1/*4	PASS	AMR
HG03963	*2/*2	PASS	SAS
HG02029	None	None	EAS
HG03460	*10/*29	PASS	AFR
HG01536	*1/*4.013+*4	PASS	EUR
HG01435	*1/*2	PASS	AMR
NA18948	*36+*10/*36+*10	PASS	EAS
HG03837	*10/*10	PASS	SAS
HG03668	*1/*39	PASS	SAS
HG03611	*1/*1x2	PASS	SAS
HG01985	*1/*5	PASS	AFR
HG01431	*1/*10	PASS	AMR
NA21119	*1/*2	PASS	SAS
HG03779	*1/*10	PASS	SAS
HG04035	*2/*41	PASS	SAS
HG00620	*5/*36+*10	PASS	EAS
HG01896	*29/*5	PASS	AFR
HG02069	*2x2/*36+*10	PASS	EAS
HG00246	*2/*68+*4	PASS	EUR
HG03061	*10/*17	PASS	AFR
HG00619	*49/*36+*10	PASS	EAS
HG02332	*1/*1	PASS	AFR
NA21116	*1/*86	PASS	SAS
HG01447	*41/*5	PASS	AMR
HG04042	*10/*41	PASS	SAS
HG03066	*1/*5	PASS	AFR
NA19190	*1x3/*10	PASS	AFR
HG01528	*1/*1	PASS	EUR
NA18944	*36+*10/*36+*10	PASS	EAS
HG00277	*1/*68+*4	PASS	EUR
NA11930	*1/*1	PASS	EUR
HG01880	*29x2/*43	PASS	AFR
HG03388	*17/*29	PASS	AFR
HG04093	*1/*2	PASS	SAS
HG01989	*1/*10	PASS	AFR
NA06989	*9/*9	PASS	EUR
HG02057	*1/*36+*10	PASS	EAS
HG00276	*4/*5	PASS	EUR
HG03890	*39/*4	PASS	SAS
HG02081	*10/*36+*10	PASS	EAS
HG01988	*1/*1	PASS	AFR
HG02070	*10/*36+*10	PASS	EAS
HG01369	*1/*1	PASS	AMR
NA11843	*1/*41	PASS	EUR
HG02051	*17/*2x2	PASS	AFR
HG04099	*1/*41	PASS	SAS
HG03433	*1/*29	PASS	AFR
NA21122	*1/*1	PASS	SAS
HG00641	*2/*3	PASS	AMR
HG03016	*1/*1	PASS	SAS
HG00251	*1/*9	PASS	EUR
HG01956	*1/*1	PASS	AFR
HG02058	*36+*10/*36+*10	PASS	EAS
NA07056	*2/*4	PASS	EUR
HG03616	*1/*10	PASS	SAS
HG02102	*1/*1	PASS	AMR
HG03851	*1/*2	PASS	SAS
HG03790	*1/*4	PASS	SAS
NA18614	*1/*2	PASS	EAS
NA18945	*1/*5	PASS	EAS
HG02013	*1/*45	PASS	AFR
HG02265	*1/*1	PASS	AMR
HG02133	*1/*36+*10	PASS	EAS
HG02052	*17/*2x2	PASS	AFR
HG04033	*1/*2	PASS	SAS
HG02025	*10/*36+*10	PASS	EAS
HG03785	*1/*113	PASS	SAS
HG01595	*10/*36+*10	PASS	EAS
HG02150	*1/*2	PASS	AMR
HG01527	*1/*1	PASS	EUR
HG03439	*1/*5	PASS	AFR
NA21120	*1/*4	PASS	SAS
HG02134	*1/*36+*10	PASS	EAS
HG02283	*1/*17	PASS	AFR
HG00330	*1/*1x2	PASS	EUR
HG02082	*10/*2	PASS	EAS
HG03445	*17/*17	PASS	AFR
HG02085	*1/*36+*10	PASS	EAS
HG02952	*4/*4	PASS	AFR
HG02095	*1/*1	PASS	AFR
HG00325	*1/*35	PASS	EUR
HG02079	*1/*14	PASS	EAS
NA12058	*2/*41	PASS	EUR
HG03479	*17/*17	PASS	AFR
HG01603	*1/*43	PASS	EUR
HG02266	*2/*2	PASS	AMR
HG00640	*1/*1	PASS	AMR
HG02075	*1/*36+*10	PASS	EAS
HG03742	*4/*4	PASS	SAS
HG01525	*1/*2x3	PASS	EUR
NA18613	*10/*49	PASS	EAS
NA11893	*1/*2	PASS	EUR
HG00331	*2/*2	PASS	EUR
NA18956	*1/*36+*10	PASS	EAS
HG01530	*10/*2	PASS	EUR
NA18621	*1/*36+*10	PASS	EAS
NA12272	*1/*1	PASS	EUR
HG02144	*29/*5	PASS	AFR
HG00324	*6/*9	PASS	EUR
HG04018	*1/*10	PASS	SAS
HG02078	*10/*2	PASS	EAS
HG01597	*10/*36+*10	PASS	EAS
NA18617	*36+*10/*36+*10	PASS	EAS
HG02308	*17/*29	PASS	AFR
HG00334	*2/*41	PASS	EUR
HG02076	*1/*36+*10	PASS	EAS
NA12273	*1/*1	PASS	EUR
HG03702	*1/*1	PASS	SAS
HG03777	*2/*2	PASS	SAS
NA18624	*2/*36+*10	PASS	EAS
HG01051	*1/*2	PASS	AMR
NA21137	*111/*4	PASS	SAS
NA06984	*4/*68+*4	PASS	EUR
HG01602	*1/*2	PASS	EUR
HG03947	*1/*1	PASS	SAS
HG02348	*1/*68+*4	PASS	AMR
HG00638	*1/*1	PASS	AMR
HG02130	*1/*10	PASS	EAS
HG03015	*1/*2	PASS	SAS
HG02763	*17/*46	PASS	AFR
HG00651	*5/*36+*10	PASS	EAS
HG03949	*1/*41	PASS	SAS
HG02006	*2/*5	PASS	AMR
HG02073	*2/*36+*10	PASS	EAS
HG03007	*10/*2	PASS	SAS
HG01841	*36+*10/*36+*10	PASS	EAS
HG02275	*1/*1	PASS	AMR
HG04029	*2/*68+*4	PASS	SAS
HG03667	*1/*41	PASS	SAS
HG02072	*5/*36+*10	PASS	EAS
HG02971	*1/*5	PASS	AFR
HG01596	*10/*36+*10	PASS	EAS
HG02274	*2/*2	PASS	AMR
HG03708	*2/*41	PASS	SAS
NA18615	*10/*36+*10	PASS	EAS
HG02136	*41/*36+*10	PASS	EAS
NA19257	*1/*106	PASS	AFR
HG01550	*4/*68+*4	PASS	AMR
HG02253	*4/*59	PASS	AMR
NA18623	*2/*36+*10	PASS	EAS
NA21125	*1/*2	PASS	SAS
NA19239	*15/*17	PASS	AFR
HG02878	*10/*5	PASS	AFR
HG02307	*1x2/*17	PASS	AFR
HG02304	*1/*4	PASS	AMR
HG00650	*10/*10	PASS	EAS
NA18618	*2/*36+*10	PASS	EAS
NA18964	*1/*36+*10	PASS	EAS
HG01551	None	None	AMR
NA11892	*41/*6	PASS	EUR
HG00332	*1/*1	PASS	EUR
HG02137	*36+*10/*36+*10	PASS	EAS
NA18619	*1/*36+*36+*10	PASS	EAS
HG01605	*1/*68+*4	PASS	EUR
HG00653	*1/*10	PASS	EAS
HG03615	*1/*1	PASS	SAS
HG02312	*2_*34_*83	Not_assigned_to_haplotypes	AMR
HG03054	*10/*17	PASS	AFR
HG02131	*1/*36+*10	PASS	EAS
NA18620	*1/*1	PASS	EAS
NA12275	*2x2/*68+*4	PASS	EUR
HG02107	*1/*2	PASS	AFR
HG02252	*1/*2	PASS	AMR
NA18961	*1/*36+*10	PASS	EAS
NA18616	*2/*36+*10	PASS	EAS
HG01598	*2/*36+*10	PASS	EAS
HG03060	*10/*2	PASS	AFR
HG03006	*86/*36+*10	PASS	SAS
NA21130	*2/*41	PASS	SAS
HG03607	*1/*4	PASS	SAS
NA18622	*10/*41	PASS	EAS
HG02684	*1/*41	PASS	SAS
HG01613	*1/*31	PASS	EUR
HG01599	*71/*36+*10	PASS	EAS
NA18953	*1/*10	PASS	EAS
HG00341	*1/*1	PASS	EUR
NA18627	*10/*41	PASS	EAS
HG03063	*2/*29	PASS	AFR
HG02322	*1/*4	PASS	AFR
HG01843	*1/*10	PASS	EAS
NA18960	*36+*10/*36+*10	PASS	EAS
NA18628	*1/*10	PASS	EAS
HG02345	*1/*1	PASS	AMR
HG03796	*1x2/*10	PASS	SAS
HG01600	None	None	EAS
HG03803	*13/*1	PASS	SAS
NA18632	*52/*36+*36+*10	PASS	EAS
HG02425	*2x2/*4	PASS	AMR
NA18967	*1/*36+*10	PASS	EAS
HG03074	*17/*5	PASS	AFR
HG01842	*10/*14	PASS	EAS
HG01606	*32/*41	PASS	EUR
NA18634	*1/*36+*10	PASS	EAS
NA18952	*2/*2	PASS	EAS
HG00329	*1/*2	PASS	EUR
HG01840	*10/*36+*10	PASS	EAS
HG03793	*41/*36+*10	PASS	SAS
HG03064	*106/*2	PASS	AFR
NA12282	*68+*4/*68+*4	PASS	EUR
NA18639	*36+*10/*36+*10	PASS	EAS
HG02309	*1/*39	PASS	AFR
HG01052	*2/*9	PASS	AMR
NA21128	*1/*4	PASS	SAS
NA12286	*1/*1	PASS	EUR
HG01607	*1/*4	PASS	EUR
NA18641	*1/*36+*10	PASS	EAS
HG01104	*10/*4	PASS	AMR
NA18965	*1/*36+*10	PASS	EAS
HG03073	*1/*29	PASS	AFR
NA12341	*1/*2	PASS	EUR
HG02143	*17/*84	PASS	AFR
NA18640	*1/*1	PASS	EAS
HG02408	*1/*41	PASS	EAS
NA21143	*41/*86	PASS	SAS
NA12283	*1/*41	PASS	EUR
HG02343	*1/*121	PASS	AFR
NA18625	*36+*10/*36+*10	PASS	EAS
NA11918	*1/*4	PASS	EUR
HG02262	*1/*1	PASS	AMR
NA12413	*3/*4.013+*4	PASS	EUR
HG03814	*10/*2	PASS	SAS
NA21135	*2/*68+*4	PASS	SAS
NA18637	*2/*4	PASS	EAS
HG02330	*2/*45	PASS	AFR
NA12340	*4/*41	PASS	EUR
HG02410	*5/*36+*10	PASS	EAS
NA06994	*1/*1	PASS	EUR
NA21127	*1/*2	PASS	SAS
HG02284	*1/*5	PASS	AFR
HG01844	*2/*36+*10	PASS	EAS
NA18645	*1/*2	PASS	EAS
HG00383	*117/*68+*4	PASS	EUR
HG03800	*1/*2	PASS	SAS
HG01846	*41/*36+*10	PASS	EAS
NA21142	*113/*41	PASS	SAS
NA11832	*1/*68+*4	PASS	EUR
NA18642	*1+*90/*36+*10	PASS	EAS
HG01060	*1/*41	PASS	AMR
HG02339	*17/*41	PASS	AFR
NA12383	*1/*1	PASS	EUR
NA21133	*2/*41	PASS	SAS
HG01608	*41/*9	PASS	EUR
NA18636	*71/*36+*10	PASS	EAS
HG03238	*2/*5	PASS	SAS
NA12348	*35/*41	PASS	EUR
NA11995	*35/*41	PASS	EUR
HG01610	*1/*1	PASS	EUR
HG02661	*1/*41	PASS	SAS
NA18647	*1/*10	PASS	EAS
HG01061	*1/*4	PASS	AMR
NA18959	*2/*36+*10	PASS	EAS
HG02427	*1/*2	PASS	AFR
HG01845	*10/*14	PASS	EAS
NA18981	*1/*36+*10	PASS	EAS
NA07357	*1/*6	PASS	EUR
HG03237	*1/*2	PASS	SAS
NA18635	*2/*36+*10	PASS	EAS
HG02325	*1/*4x2	PASS	AFR
HG01847	*1/*36+*36+*10	PASS	EAS
HG02574	*17/*5	PASS	AFR
HG02420	*1/*4	PASS	AFR
HG01102	*1/*41	PASS	AMR
NA18643	*2/*36+*10	PASS	EAS
HG01849	*1/*36+*10	PASS	EAS
NA12005	*1/*1	PASS	EUR
HG01617	*2/*68+*4	PASS	EUR
NA19005	*1/*1	PASS	EAS
HG01848	*10/*10	PASS	EAS
NA18745	*1/*10	PASS	EAS
HG00326	*2/*4	PASS	EUR
HG02334	*1/*5	PASS	AFR
NA19752	*1/*1x2	PASS	AMR
NA12347	*1/*41	PASS	EUR
NA06986	*1/*10	PASS	EUR
NA18747	*1/*36+*10	PASS	EAS
HG03824	*10/*2	PASS	SAS
HG03805	*1/*36+*10	PASS	SAS
NA19792	*1/*45	PASS	AMR
HG01850	*36+*10/*36+*10	PASS	EAS
NA18917	*106/*17	PASS	AFR
HG02337	*17/*29	PASS	AFR
NA20339	*17/*43	PASS	AFR
NA12399	*1/*1	PASS	EUR
HG00551	*1/*1x2	PASS	AMR
HG03802	*1/*10	PASS	SAS
NA10847	*1/*41	PASS	EUR
NA18924	*2/*4x2	PASS	AFR
NA12342	*4/*41	PASS	EUR
NA18980	*2/*36+*10	PASS	EAS
HG01612	*35/*4	PASS	EUR
HG01105	*1/*35	PASS	AMR
NA18633	*36+*10/*36+*10	PASS	EAS
NA12400	*1/*68+*4	PASS	EUR
HG03823	*10/*4	PASS	SAS
HG02522	*1/*5	PASS	EAS
NA11992	*4/*4.013+*4	PASS	EUR
HG03589	*1/*4	PASS	SAS
NA18933	*29/*5	PASS	AFR
HG02685	*1/*1	PASS	SAS
HG02323	*1/*1	PASS	AFR
NA20412	*1/*2	PASS	AFR
NA20515	*1/*4	PASS	EUR
HG01852	*1/*36+*10	PASS	EAS
NA11931	*41/*5	PASS	EUR
HG02419	*1/*41	PASS	AFR
NA18910	*2/*5	PASS	AFR
NA19922	*17/*2	PASS	AFR
NA20505	*2/*2	PASS	EUR
HG03815	*1/*36+*10	PASS	SAS
NA18934	*1/*2	PASS	AFR
HG04146	*1/*41	PASS	SAS
NA20517	*1/*41	PASS	EUR
NA11881	*2/*3	PASS	EUR
NA18975	*1/*5	PASS	EAS
HG01615	*1/*4	PASS	EUR
HG02084	*1/*36+*36+*10	PASS	EAS
NA18631	*5/*36+*10	PASS	EAS
NA20518	*1/*6	PASS	EUR
HG03830	*1/*36+*10	PASS	SAS
NA19093	*17/*5	PASS	AFR
HG03812	*1/*4	PASS	SAS
NA18939	*21/*36+*10	PASS	EAS
HG02716	*1/*2x2	PASS	AFR
NA11831	*1/*1	PASS	EUR
HG01618	*1/*35	PASS	EUR
HG02582	*1/*29	PASS	AFR
NA20519	*10/*41	PASS	EUR
HG03826	*1/*2	PASS	SAS
NA18630	None	None	EAS
HG01069	*4/*5	PASS	AMR
NA20522	*1/*1	PASS	EUR
HG02570	*1/*1	PASS	AFR
NA11894	*4/*41	PASS	EUR
HG01620	*2/*68+*4	PASS	EUR
NA18740	*10/*36	PASS	EAS
NA20506	*1/*1	PASS	EUR
HG03594	*1/*1	PASS	SAS
HG01623	*1/*2	PASS	EUR
NA20351	*17/*17	PASS	AFR
NA11920	*1/*4	PASS	EUR
HG03914	*2/*4	PASS	SAS
HG02799	*1x2/*106	PASS	AFR
NA18867	*10/*2	PASS	AFR
NA19741	*1/*1	PASS	AMR
HG03595	*68/*1	PASS	SAS
HG03832	*1/*1	PASS	SAS
HG02545	*1/*4	PASS	AFR
NA18749	*36+*10/*36+*10	PASS	EAS
HG02465	*1/*5	PASS	AFR
HG03937	*4/*5	PASS	SAS
NA07037	*2/*68+*4	PASS	EUR
HG01624	*2x2/*28	PASS	EUR
HG02635	*10/*29	PASS	AFR
NA18868	*2/*5	PASS	AFR
HG02464	*1/*17	PASS	AFR
HG03585	*41/*41	PASS	SAS
HG02442	*17/*29	PASS	AFR
HG02697	*1/*41	PASS	SAS
NA07051	*1/*28	PASS	EUR
NA19984	*1/*17	PASS	AFR
HG01625	*1/*1	PASS	EUR
NA18626	*1/*41	PASS	EAS
HG02687	*1/*1	PASS	SAS
HG03934	*2/*3	PASS	SAS
HG02429	*1/*29	PASS	AFR
NA19734	*1/*1	PASS	AMR
NA20514	*1/*2	PASS	EUR
NA18941	*1/*36+*10	PASS	EAS
HG03926	*1/*41	PASS	SAS
NA12045	*1/*41	PASS	EUR
HG01619	*1/*33	PASS	EUR
NA20516	*1/*4x2	PASS	EUR
NA19764	*1/*1	PASS	AMR
NA18757	*36+*10/*36+*36	PASS	EAS
HG01107	*1/*41	PASS	AMR
HG02433	*1/*68+*4	PASS	AFR
HG02772	*1/*2	PASS	AFR
NA21144	*1/*2	PASS	SAS
NA18873	*17/*5	PASS	AFR
NA11919	*10/*2	PASS	EUR
HG03012	*10/*5	PASS	SAS
HG03913	*10/*4	PASS	SAS
HG02715	*1/*1	PASS	AFR
NA19740	*2/*68+*4	PASS	AMR
NA18908	*1/*1	PASS	AFR
HG03009	*2/*5	PASS	SAS
HG03829	*1/*2	PASS	SAS
NA20521	*1/*41	PASS	EUR
HG02512	*1/*10	PASS	EAS
NA12006	*4/*41	PASS	EUR
NA18923	*17/*4x2	PASS	AFR
HG03833	*1/*4	PASS	SAS
HG03808	*4/*5	PASS	SAS
HG02769	*17/*17	PASS	AFR
NA18971	*1/*10	PASS	EAS
HG01630	*2/*2x2	PASS	EUR
NA18748	*36+*10/*36+*10	PASS	EAS
NA20524	*4/*4	PASS	EUR
NA12234	*1/*1	PASS	EUR
HG03902	*1/*86	PASS	SAS
HG02489	*1/*1	PASS	AFR
HG02521	*1/*1	PASS	EAS
NA18957	*1/*1	PASS	EAS
HG02768	*17/*2x2	PASS	AFR
HG02470	*17/*43	PASS	AFR
HG03907	*2/*36+*10	PASS	SAS
NA18976	*1/*36+*10	PASS	EAS
HG02804	*125/*2	PASS	AFR
NA12004	*2/*41	PASS	EUR
NA18977	*10/*2	PASS	EAS
HG02450	*17/*17	PASS	AFR
HG01851	*36+*10/*36+*10	PASS	EAS
HG02571	*1/*5	PASS	AFR
HG02798	*1/*1	PASS	AFR
NA20786	*1/*5	PASS	EUR
HG02471	*17/*45	PASS	AFR
HG03905	*1/*1	PASS	SAS
HG02771	*2/*2	PASS	AFR
NA18968	*1/*36+*10	PASS	EAS
HG01626	*4/*9	PASS	EUR
NA18963	*1/*36+*10	PASS	EAS
NA11830	*1/*4	PASS	EUR
NA20508	*1/*1	PASS	EUR
HG03809	*2/*36+*10	PASS	SAS
HG02449	*1/*36	PASS	AFR
NA19923	*2/*4	PASS	AFR
NA18978	*2/*36+*10	PASS	EAS
NA20507	*1/*68+*4	PASS	EUR
HG02445	*17/*41	PASS	AFR
HG03925	*1/*2	PASS	SAS
NA07347	*1_*2_*68	Not_assigned_to_haplotypes	EUR
NA20298	*1/*10	PASS	AFR
NA18946	*1/*1	PASS	EAS
NA20510	*1/*4	PASS	EUR
HG01628	*1/*2x2	PASS	EUR
HG03817	*1/*41	PASS	SAS
NA19657	*1/*1	PASS	AMR
HG02513	*36+*10/*36+*36+*10	PASS	EAS
NA20525	*1/*41	PASS	EUR
HG01675	*1/*41	PASS	EUR
NA12154	*33/*68+*4	PASS	EUR
HG02734	*1/*1	PASS	SAS
NA19735	*4/*41	PASS	AMR
NA20787	*2/*4	PASS	EUR
HG01673	*1/*41	PASS	EUR
HG03908	*4/*5	PASS	SAS
NA20520	*33/*41	PASS	EUR
HG02060	*2/*2	PASS	EAS
NA19649	*2x2/*68+*4	PASS	AMR
NA12749	*1/*4	PASS	EUR
HG02561	*1/*2	PASS	AFR
HG01872	*2/*36+*10	PASS	EAS
HG02688	*1/*1	PASS	SAS
HG01672	*1/*68+*4	PASS	EUR
NA18979	*1/*2x2	PASS	EAS
HG03645	*2/*5	PASS	SAS
HG02562	None	None	AFR
HG02610	*29/*36	PASS	AFR
HG02064	*1/*10	PASS	EAS
NA12144	*1/*2	PASS	EUR
NA20804	*1/*33	PASS	EUR
HG02508	*4/*4x2	PASS	AFR
HG01869	*1/*36+*10	PASS	EAS
NA20513	*1/*10	PASS	EUR
HG02583	*1/*2	PASS	AFR
HG03679	*1/*4	PASS	SAS
HG02733	*1/*1	PASS	SAS
NA20774	*1/*2x2	PASS	EUR
HG01870	*1/*41	PASS	EAS
NA12044	*2/*4	PASS	EUR
HG02462	*1/*29	PASS	AFR
HG02497	*1/*4x3	PASS	AFR
HG02634	*17/*17	PASS	AFR
NA19651	*1/*1	PASS	AMR
HG01868	*10/*36+*10	PASS	EAS
HG03642	*1/*111	PASS	SAS
HG02611	*10/*29	PASS	AFR
NA18972	*1/*36+*10	PASS	EAS
NA20796	*41/*9	PASS	EUR
NA06985	*1/*5	PASS	EUR
HG03673	*1/*41	PASS	SAS
HG03774	*2/*86	PASS	SAS
NA20512	*1/*41	PASS	EUR
NA18969	*5/*36+*10	PASS	EAS
HG02040	*36+*10/*36+*10	PASS	EAS
NA20785	*1/*68+*4	PASS	EUR
HG03765	*1/*35	PASS	SAS
NA20509	*35/*4	PASS	EUR
NA12155	*1/*5	PASS	EUR
HG03643	*2/*7	PASS	SAS
NA18970	*1/*36+*10	PASS	EAS
NA18962	*1/*41	PASS	EAS
HG02696	*4/*41	PASS	SAS
HG03636	*2/*2	PASS	SAS
HG03684	*1/*4	PASS	SAS
NA20511	*41/*9	PASS	EUR
NA12414	*1/*4	PASS	EUR
NA18973	*1/*21	PASS	EAS
NA20798	*1/*41	PASS	EUR
HG02116	*1/*10	PASS	EAS
HG01865	*10/*2	PASS	EAS
HG01303	*2/*4	PASS	AMR
HG01678	*1/*2x2	PASS	EUR
NA19654	*1/*35	PASS	AMR
HG01871	*1/*10	PASS	EAS
NA10851	*1/*4	PASS	EUR
NA18974	*2/*5	PASS	EAS
NA20536	*1/*41	PASS	EUR
HG02537	*1/*1	PASS	AFR
NA19661	*1/*2	PASS	AMR
NA20540	*2/*41	PASS	EUR
HG01867	*1/*2	PASS	EAS
NA19137	*17/*2x2	PASS	AFR
HG02047	*2/*2x2	PASS	EAS
NA19652	*1/*1	PASS	AMR
NA20539	*41/*4.013+*4	PASS	EUR
HG01679	*2/*35	PASS	EUR
HG03755	*2/*41	PASS	SAS
NA21095	*1/*1	PASS	SAS
NA11994	*2x2/*4	PASS	EUR
HG01312	*1/*35	PASS	AMR
NA20800	*2/*2x2	PASS	EUR
HG03886	*1/*1	PASS	SAS
HG02621	*68/*46	PASS	AFR
HG03598	*7/*83	PASS	SAS
HG01682	*1/*68+*4	PASS	EUR
NA20535	*4/*4x2	PASS	EUR
NA20806	*35/*4	PASS	EUR
NA11840	*1/*4	PASS	EUR
NA21114	*41/*41	PASS	SAS
HG01853	None	None	EAS
HG01680	*28/*59	PASS	EUR
HG01302	*1/*10	PASS	AMR
NA20802	*1/*35	PASS	EUR
HG02585	*29x2/*4	PASS	AFR
HG01676	*1/*1	PASS	EUR
NA20527	*2/*4	PASS	EUR
HG01866	*36+*10/*36+*10	PASS	EAS
NA12717	*1/*1	PASS	EUR
NA20775	*2/*68+*4	PASS	EUR
HG02061	*1/*2	PASS	EAS
NA19138	*17/*5	PASS	AFR
HG02546	*10/*29	PASS	AFR
HG01857	*10/*36+*10	PASS	EAS
HG02035	*1/*36+*10	PASS	EAS
NA20530	*35/*5	PASS	EUR
NA20799	*1/*41	PASS	EUR
HG02613	*1/*29	PASS	AFR
NA12003	*35/*4	PASS	EUR
HG03593	*1/*41	PASS	SAS
HG02549	*10/*17	PASS	AFR
HG03885	*1/*1	PASS	SAS
NA20783	*1/*2	PASS	EUR
NA20867	*1/*2	PASS	SAS
HG01311	*1/*2	PASS	AMR
HG03850	*2/*2	PASS	SAS
HG01632	*2/*41	PASS	EUR
NA20807	*2/*41	PASS	EUR
NA07000	*35/*9	PASS	EUR
HG02595	*1/*106	PASS	AFR
NA20531	*2/*2	PASS	EUR
HG02067	None	None	EAS
HG01859	*10/*36+*10	PASS	EAS
HG02620	*10/*17	PASS	AFR
NA18954	None	None	EAS
NA20541	*1/*6	PASS	EUR
HG03644	*1/*43	PASS	SAS
HG03646	*1/*2	PASS	SAS
HG02594	*10/*36	PASS	AFR
HG03940	*1/*2	PASS	SAS
NA12761	*1/*4	PASS	EUR
NA20532	*31/*68+*4	PASS	EUR
NA20790	*35/*68+*4	PASS	EUR
HG01855	*10/*36+*10	PASS	EAS
HG01631	*4/*4.013+*4	PASS	EUR
HG02555	*1/*29	PASS	AFR
NA20863	*4/*5	PASS	SAS
NA20797	*1/*68+*4	PASS	EUR
HG01668	*1/*2	PASS	EUR
NA20538	*1/*108	PASS	EUR
NA12716	*1/*41	PASS	EUR
HG03894	*1/*2	PASS	SAS
NA21087	*1/*2	PASS	SAS
NA19658	*2/*35	PASS	AMR
HG02485	*2/*4	PASS	AFR
HG02557	*17/*2	PASS	AFR
HG01860	*41/*36+*10	PASS	EAS
HG02479	*1/*29	PASS	AFR
NA19655	*1/*1	PASS	AMR
NA19131	*2/*2	PASS	AFR
HG02580	*17/*17	PASS	AFR
NA12489	*2/*5	PASS	EUR
HG03941	*1/*1	PASS	SAS
HG04001	*2/*4	PASS	SAS
NA20815	*41/*9	PASS	EUR
NA20529	*1/*1	PASS	EUR
NA19114	*1/*1	PASS	AFR
HG01669	*1/*1	PASS	EUR
NA11829	*4/*5	PASS	EUR
NA20534	*1/*1	PASS	EUR
NA19119	*1/*1	PASS	AFR
NA20795	*1/*2	PASS	EUR
HG04186	*1/*4	PASS	SAS
HG02484	*1/*29	PASS	AFR
HG02558	*17/*27	PASS	AFR
HG02586	*2/*29	PASS	AFR
NA20778	*1/*1	PASS	EUR
HG01863	*10/*10	PASS	EAS
HG01670	*1/*2	PASS	EUR
HG01088	*1/*32	PASS	AMR
NA12043	*2/*2	PASS	EUR
NA19108	*1/*2x2	PASS	AFR
HG03866	*2/*86	PASS	SAS
NA20818	*1/*1	PASS	EUR
HG04156	*43/*5	PASS	SAS
NA20528	*1/*2	PASS	EUR
HG02496	*1/*10	PASS	AFR
HG02588	*106/*2	PASS	AFR
HG01864	*36+*10/*36+*10	PASS	EAS
NA20812	*1/*2	PASS	EUR
NA20533	*2/*41	PASS	EUR
NA12156	*1/*4	PASS	EUR
HG04155	*1/*4	PASS	SAS
HG03944	*1/*5	PASS	SAS
HG02577	*41/*5	PASS	AFR
NA20810	*1/*6	PASS	EUR
NA21093	*2/*2	PASS	SAS
HG02511	*10/*17	PASS	AFR
HG01089	*1/*4	PASS	AMR
NA19129	*17/*17	PASS	AFR
NA20801	*1/*1	PASS	EUR
HG03095	*10/*29	PASS	AFR
HG03897	*1/*41	PASS	SAS
NA12762	*1/*3	PASS	EUR
HG01685	*1/*2x2	PASS	EUR
HG02554	*10/*36+*10	PASS	AFR
NA20803	*2/*22	PASS	EUR
NA19099	*17/*29	PASS	AFR
HG01862	*1/*36+*10	PASS	EAS
HG03884	*4/*86	PASS	SAS
HG00743	*1/*4	PASS	AMR
NA20864	*1/*4	PASS	SAS
NA18966	*1/*2	PASS	EAS
NA12249	*1/*4	PASS	EUR
HG01700	*2/*41	PASS	EUR
HG01858	*36+*10/*36+*10	PASS	EAS
HG01403	*1/*2	PASS	AMR
NA20809	*1/*9	PASS	EUR
HG00140	*4/*9	PASS	EUR
HG01566	*4/*4	PASS	AMR
NA19116	*2/*45	PASS	AFR
HG04159	*1/*2	PASS	SAS
HG01684	*1/*5	PASS	EUR
NA20542	*2/*2	PASS	EUR
NA12760	*1/*4	PASS	EUR
NA20805	*35/*68+*4	PASS	EUR
NA19098	*1/*10	PASS	AFR
HG01861	*1/*5	PASS	EAS
HG03754	*4/*41	PASS	SAS
HG01058	*1/*17	PASS	AMR
NA19222	*1/*43	PASS	AFR
NA19102	*1/*1	PASS	AFR
HG01708	*1/*5	PASS	EUR
HG04056	*41/*68+*4	PASS	SAS
HG00139	*1/*2	PASS	EUR
NA12750	*2/*2	PASS	EUR
NA20808	*68+*4/*68+*4	PASS	EUR
HG01707	*1/*2	PASS	EUR
HG02589	*29/*4x2	PASS	AFR
HG00141	*1/*4	PASS	EUR
HG01874	*36+*10/*36+*10	PASS	EAS
HG03741	*4/*4	PASS	SAS
NA20792	*1/*1	PASS	EUR
HG03899	*1/*1	PASS	SAS
NA19141	*1/*10	PASS	AFR
HG00879	*1/*36+*10	PASS	EAS
NA12751	*1/*2	PASS	EUR
HG03378	*1/*5	PASS	AFR
HG01323	*1/*2	PASS	AMR
NA20822	*4/*41	PASS	EUR
NA20868	*41/*41	PASS	SAS
HG01776	*1/*3	PASS	EUR
HG01704	*1/*10	PASS	EUR
HG00742	*1/*10	PASS	AMR
NA12287	*41/*41	PASS	EUR
NA20821	*1/*41	PASS	EUR
NA21129	*2/*68+*4	PASS	SAS
HG03757	*1/*1	PASS	SAS
HG01775	*1/*4	PASS	EUR
NA20543	*1/*28	PASS	EUR
NA20819	*2/*41	PASS	EUR
HG03394	*4/*4x2	PASS	AFR
HG02643	*10/*17	PASS	AFR
HG01326	*4/*41	PASS	AMR
NA18501	*1/*17	PASS	AFR
HG04094	*2/*2	PASS	SAS
HG01686	*6/*6	PASS	EUR
NA19648	*1/*1	PASS	AMR
HG00138	*3/*3	PASS	EUR
NA21126	*1/*2	PASS	SAS
HG01702	*1/*4	PASS	EUR
HG01773	*1/*41	PASS	EUR
HG01393	*1/*1	PASS	AMR
NA19625	*1/*2	PASS	AFR
HG00100	*4/*41	PASS	EUR
NA18498	*41/*45	PASS	AFR
HG03692	*2x2/*36+*10	PASS	SAS
HG00132	*2/*41	PASS	EUR
HG01777	*10/*5	PASS	EUR
NA20814	*4/*41	PASS	EUR
HG03225	*56/*5	PASS	AFR
HG02629	*1/*1	PASS	AFR
HG01414	*1/*2	PASS	AMR
HG04023	*2/*5	PASS	SAS
NA12878	*3/*68+*4	PASS	EUR
HG03382	*1/*17	PASS	AFR
NA20813	*4/*41	PASS	EUR
HG00137	*1/*1	PASS	EUR
NA19026	*17/*2	PASS	AFR
HG01705	*17/*41	PASS	EUR
HG01873	*1/*10	PASS	EAS
HG01402	*1/*1	PASS	AMR
NA20828	*2/*32	PASS	EUR
HG02666	*1/*29	PASS	AFR
HG03558	*1/*10	PASS	AFR
HG00136	*1/*1	PASS	EUR
NA18991	*1/*1	PASS	EAS
HG01779	*1x2/*2	PASS	EUR
NA20811	*1/*4	PASS	EUR
HG03740	*2/*68+*4	PASS	SAS
HG02646	*17/*4x2	PASS	AFR
HG01392	*41/*46	PASS	AMR
HG03224	*2/*5	PASS	AFR
HG04062	*1/*68+*4	PASS	SAS
NA20832	*1/*2	PASS	EUR
HG02628	*10/*46	PASS	AFR
HG01396	*2/*4	PASS	AMR
HG02941	*1/*29	PASS	AFR
NA18993	*1/*1	PASS	EAS
HG01395	*1/*2	PASS	AMR
HG04090	*1/*4	PASS	SAS
NA20826	*1/*1	PASS	EUR
HG00102	*2/*2	PASS	EUR
HG02968	*10/*40	PASS	AFR
HG01413	*2/*41	PASS	AMR
HG00759	*36+*10/*36+*10	PASS	EAS
HG02642	*17/*45	PASS	AFR
HG03567	*10/*2	PASS	AFR
HG00269	*1/*117	PASS	EUR
NA20544	*1/*1	PASS	EUR
NA12812	*1/*6	PASS	EUR
HG03888	*2/*41	PASS	SAS
HG00766	*5/*36+*10	PASS	EAS
NA21124	*1/*4	PASS	SAS
NA20827	*28/*68+*4	PASS	EUR
HG01325	*1/*2	PASS	AMR
HG01565	*1/*1	PASS	AMR
HG00097	*1/*4	PASS	EUR
HG03969	*1/*1	PASS	SAS
NA19664	*2_*2_*68	Not_assigned_to_haplotypes	AMR
HG03746	*1/*1	PASS	SAS
HG00133	*1/*1	PASS	EUR
NA18646	*1/*10	PASS	EAS
NA19144	*2/*2	PASS	AFR
HG00262	*1/*9	PASS	EUR
HG00145	*1/*9	PASS	EUR
HG03743	*4/*41	PASS	SAS
HG04061	*1/*41	PASS	SAS
NA19663	*1/*1	PASS	AMR
HG02851	*29x2/*34	PASS	AFR
HG02645	*17/*45	PASS	AFR
HG03750	*4/*41	PASS	SAS
HG04059	*1/*7	PASS	SAS
NA18558	*1/*10	PASS	EAS
NA19669	*1/*4	PASS	AMR
HG03693	*2/*41	PASS	SAS
HG02623	*2/*45	PASS	AFR
NA18516	*1/*17	PASS	AFR
HG00143	*1/*4	PASS	EUR
HG04054	*1/*41	PASS	SAS
HG03432	*17/*45	PASS	AFR
HG00260	*2/*5	PASS	EUR
HG00096	*1/*4	PASS	EUR
NA18561	*36+*10/*36+*10	PASS	EAS
NA18519	*106/*29	PASS	AFR
HG02938	*5/*5	PASS	AFR
HG00259	*1/*4	PASS	EUR
HG01781	*2/*35	PASS	EUR
HG00101	*2/*41	PASS	EUR
HG00160	*2/*2	PASS	EUR
HG01926	*1/*1	PASS	AMR
HG00268	*1/*3	PASS	EUR
HG00157	*35/*6	PASS	EUR
NA19143	*10/*45	PASS	AFR
HG01933	*1/*17	PASS	AMR
HG04060	*1/*1	PASS	SAS
NA12776	*1/*1x2	PASS	EUR
NA19681	*2/*68+*4	PASS	AMR
NA18861	*29/*5	PASS	AFR
NA19089	*1/*10	PASS	EAS
HG03457	*2/*4x2	PASS	AFR
HG03951	*1/*113	PASS	SAS
HG04206	*113/*2	PASS	SAS
NA19711	*3/*45	PASS	AFR
NA12828	*1/*4	PASS	EUR
HG01935	*1/*1	PASS	AMR
HG00158	*10/*2	PASS	EUR
HG00266	*2/*6	PASS	EUR
NA20905	*1/*1	PASS	SAS
HG00982	*1/*41	PASS	EAS
HG03756	*10/*2	PASS	SAS
HG02839	*1/*2	PASS	AFR
HG00261	*1/*2	PASS	EUR
HG00864	*36+*10/*36+*10	PASS	EAS
NA19307	*1/*4	PASS	AFR
HG03844	*2/*41	PASS	SAS
HG04229	*1/*1	PASS	SAS
NA18502	*45/*5	PASS	AFR
NA19707	*2/*68+*4	PASS	AFR
HG00956	*41/*36+*10	PASS	EAS
HG02979	*1/*17	PASS	AFR
HG02840	*17/*29	PASS	AFR
HG00099	*1/*5	PASS	EUR
HG00263	*1/*35	PASS	EUR
HG01572	*1/*4x2	PASS	AMR
HG00155	*4/*41	PASS	EUR
NA18864	*17/*2	PASS	AFR
HG00844	*36+*10/*36+*10	PASS	EAS
NA19091	*1/*2	PASS	EAS
HG01917	*1/*35	PASS	AMR
HG00149	*2x2/*4.013+*4	PASS	EUR
HG00256	*2/*9	PASS	EUR
HG04209	*2/*4	PASS	SAS
NA18987	*1/*36+*10	PASS	EAS
HG01577	*1/*2	PASS	AMR
NA18603	*36+*10/*36+*10	PASS	EAS
NA19043	*1/*1	PASS	AFR
NA19676	*1/*2	PASS	AMR
NA18874	*1/*29	PASS	AFR
HG01924	*1/*2	PASS	AMR
HG00142	*2/*4	PASS	EUR
HG00271	*1/*68+*4	PASS	EUR
NA18522	*1/*106	PASS	AFR
NA19308	*2/*2x2	PASS	AFR
HG01571	*1/*1	PASS	AMR
HG04076	*2/*41	PASS	SAS
HG04210	*35/*4	PASS	SAS
NA19701	*1/*17	PASS	AFR
HG02981	*17/*4x2	PASS	AFR
HG03857	*1/*5	PASS	SAS
NA18510	*1/*29	PASS	AFR
HG04096	*41/*41	PASS	SAS
HG02624	*17/*36	PASS	AFR
HG03111	*4x2/*45	PASS	AFR
HG00254	*1/*2	PASS	EUR
HG03945	*1/*2	PASS	SAS
NA12830	*1/*4x2	PASS	EUR
HG00105	*1/*1	PASS	EUR
NA18504	*1/*2	PASS	AFR
HG01918	*1/*2	PASS	AMR
HG00252	*1/*9	PASS	EUR
HG02814	*29/*4	PASS	AFR
HG03049	*1/*29	PASS	AFR
NA19309	*17/*17	PASS	AFR
HG03838	*1/*1	PASS	SAS
NA19712	*1/*4	PASS	AFR
NA20291	*1/*2	PASS	AFR
HG04106	*113/*2	PASS	SAS
HG03849	*2/*5	PASS	SAS
NA12546	*35/*41	PASS	EUR
HG02667	*1/*17	PASS	AFR
NA19682	None	None	AMR
HG04227	*1/*43	PASS	SAS
HG03105	*1/*4x2	PASS	AFR
HG01046	*2/*36+*10	PASS	EAS
HG02675	*17/*43	PASS	AFR
NA19684	*1/*4	PASS	AMR
HG00151	*4/*4	PASS	EUR
NA18992	*1/*5	PASS	EAS
HG01578	*2/*2	PASS	AMR
HG00867	*41/*36+*10	PASS	EAS
NA19310	*17/*17	PASS	AFR
HG03854	*41/*5	PASS	SAS
HG03112	*29/*45	PASS	AFR
NA19703	*1/*2x2	PASS	AFR
HG01767	*1/*1	PASS	EUR
HG00103	*2/*4	PASS	EUR
NA18486	*17/*17	PASS	AFR
HG04006	*1/*2	PASS	SAS
HG03991	*1/*1	PASS	SAS
HG00267	*2/*2	PASS	EUR
HG02808	*1/*29	PASS	AFR
HG00107	*2/*35	PASS	EUR
HG00148	*2/*41	PASS	EUR
HG03103	*1/*1	PASS	AFR
HG00264	*2/*41	PASS	EUR
NA18507	*2/*4x2	PASS	AFR
HG04107	*1/*5	PASS	SAS
HG02679	*10/*40	PASS	AFR
HG01768	*1/*9	PASS	EUR
HG03126	*1/*17	PASS	AFR
NA19679	*1/*2	PASS	AMR
HG00146	*1/*4	PASS	EUR
HG02678	*5/*5	PASS	AFR
HG03189	*17/*2	PASS	AFR
HG00851	*1/*36+*10	PASS	EAS
NA19700	*29/*4	PASS	AFR
HG02813	*1/*29	PASS	AFR
NA20299	*1/*17	PASS	AFR
HG03202	*1/*45	PASS	AFR
NA19312	*1/*4	PASS	AFR
HG04211	*1/*10	PASS	SAS
HG03520	*1/*17	PASS	AFR
HG04100	*1/*2	PASS	SAS
HG00258	*1/*1	PASS	EUR
HG00108	*41/*41	PASS	EUR
HG02805	*17/*36	PASS	AFR
HG03521	*1/*40	PASS	AFR
NA12814	*2/*41	PASS	EUR
NA18532	*36+*10/*36+*10	PASS	EAS
HG00253	*1/*1	PASS	EUR
HG00111	*3/*3	PASS	EUR
HG01941	*1/*2	PASS	AMR
HG04038	*1/*4	PASS	SAS
HG00881	*2/*71	PASS	EAS
NA12763	*2/*59	PASS	EUR
HG00244	*1/*4	PASS	EUR
HG03518	*1/*4	PASS	AFR
NA19319	*17/*17	PASS	AFR
HG03955	*1/*41	PASS	SAS
HG02810	*1/*17	PASS	AFR
HG03265	*1/*4x2	PASS	AFR
NA19704	*2/*29	PASS	AFR
HG04075	*1/*2	PASS	SAS
HG00109	*2/*2	PASS	EUR
HG01031	*10/*2	PASS	EAS
NA12874	*1/*2	PASS	EUR
HG03354	*1/*139	PASS	AFR
NA19670	*2/*41	PASS	AMR
HG00150	*1/*1	PASS	EUR
HG00106	*1/*1	PASS	EUR
HG03086	*1/*17	PASS	AFR
HG00978	*41/*36+*10	PASS	EAS
HG02888	*36/*45	PASS	AFR
HG00265	*1/*4	PASS	EUR
NA20296	*1/*2	PASS	AFR
HG03297	*17/*2	PASS	AFR
HG02676	*1/*29	PASS	AFR
HG03028	*1/*10	PASS	AFR
HG01794	*10/*5	PASS	EAS
HG03303	*1/*45	PASS	AFR
HG00257	*4/*41	PASS	EUR
NA19320	*29/*29	PASS	AFR
HG02887	*1/*2	PASS	AFR
HG02219	*1/*10	PASS	EUR
HG03363	*1/*29	PASS	AFR
NA12873	*1/*5	PASS	EUR
HG03985	*2/*2	PASS	SAS
HG00243	*2/*4	PASS	EUR
NA19318	*17/*4	PASS	AFR
HG01938	*1/*1x2	PASS	AMR
HG04080	*1/*2	PASS	SAS
HG02896	*17/*2	PASS	AFR
HG03091	*10/*17	PASS	AFR
HG00242	*1/*41	PASS	EUR
NA19314	None	None	AFR
HG03046	*1/*29	PASS	AFR
NA18517	*10/*5	PASS	AFR
HG04200	*113/*41	PASS	SAS
HG03304	*29/*4x2	PASS	AFR
NA18550	*36+*10/*36+*10	PASS	EAS
HG00113	*1/*1	PASS	EUR
HG00272	*1/*1x2	PASS	EUR
HG03517	*17/*17	PASS	AFR
HG02811	*1/*1	PASS	AFR
HG03039	*1/*29	PASS	AFR
NA18499	*1/*29	PASS	AFR
HG00110	*4/*4	PASS	EUR
HG03352	*1/*1	PASS	AFR
HG02852	*2/*29	PASS	AFR
NA19678	*1/*1	PASS	AMR
HG01785	*1/*2	PASS	EUR
HG02703	*2/*5	PASS	AFR
HG02890	*1/*29	PASS	AFR
HG03313	None	None	AFR
NA20294	*1/*1	PASS	AFR
HG02702	*1/*17	PASS	AFR
HG04202	*10/*2	PASS	SAS
HG03040	*17/*41	PASS	AFR
HG00245	*4/*68+*4	PASS	EUR
HG03311	*1/*29	PASS	AFR
HG03027	*1x2/*2	PASS	AFR
HG02722	*1/*2	PASS	AFR
HG03511	*1/*1	PASS	AFR
HG00318	*1/*1	PASS	EUR
NA18876	*17/*17	PASS	AFR
HG01029	*41/*36+*10	PASS	EAS
NA19038	*17/*41	PASS	AFR
HG03298	*1/*1	PASS	AFR
HG00112	*1/*4	PASS	EUR
HG00308	*1/*68+*4	PASS	EUR
HG03778	*1/*1	PASS	SAS
NA20585	*2/*9	PASS	EUR
HG03887	*1/*2	PASS	SAS
HG02721	*17/*2	PASS	AFR
HG00306	*1/*4	PASS	EUR
NA18523	*17/*29	PASS	AFR
HG03351	*1/*17	PASS	AFR
HG04098	*1/*2	PASS	SAS
HG03989	*1/*2	PASS	SAS
HG00114	*1/*2	PASS	EUR
HG00323	*2/*4	PASS	EUR
HG03858	*10/*43	PASS	SAS
HG03998	*2/*86	PASS	SAS
HG00115	*1/*2	PASS	EUR
HG04212	*113/*41	PASS	SAS
NA18520	*1/*17	PASS	AFR
HG00315	*2/*9	PASS	EUR
NA19025	*2/*29	PASS	AFR
HG03372	*125/*29	PASS	AFR
NA19321	*27/*29	PASS	AFR
HG01936	*1x2/*1x2	PASS	AMR
HG03990	*2/*2	PASS	SAS
HG02807	*17/*29	PASS	AFR
HG00328	*4/*68+*4	PASS	EUR
NA20289	*11/*6	PASS	AFR
NA19324	*17/*17	PASS	AFR
HG03127	*2x2/*46	PASS	AFR
NA19041	*17/*29	PASS	AFR
HG01360	*1/*2	PASS	AMR
HG03079	*1/*17	PASS	AFR
HG04198	*1/*1	PASS	SAS
NA20587	*2/*35	PASS	EUR
NA19316	None	None	AFR
NA18877	*125/*17	PASS	AFR
HG00309	*2/*6	PASS	EUR
HG03986	*2/*2	PASS	SAS
NA20582	*10/*2	PASS	EUR
NA19317	*5/*5	PASS	AFR
HG01786	*1/*41	PASS	EUR
HG00337	*2x2/*22	PASS	EUR
HG03190	*17/*4x2	PASS	AFR
NA20581	*4/*68+*4	PASS	EUR
NA18648	*10/*2	PASS	EAS
HG02490	None	None	SAS
HG03950	*1/*5	PASS	SAS
HG00343	*1/*68+*4	PASS	EUR
HG04039	*1/*68+*4	PASS	SAS
HG01028	*10/*36+*10	PASS	EAS
HG02601	*1/*2	PASS	SAS
HG03499	*17/*4x2	PASS	AFR
HG00327	*1/*4	PASS	EUR
NA20588	*1/*1	PASS	EUR
HG01054	*1/*1	PASS	AMR
HG03193	*1/*1	PASS	AFR
NA19323	*1/*29	PASS	AFR
NA18990	*1/*36+*10	PASS	EAS
HG03045	*1/*5	PASS	AFR
HG00335	*1/*2	PASS	EUR
HG01939	*1/*2	PASS	AMR
HG03132	*1/*17	PASS	AFR
HG02604	*1/*1	PASS	SAS
HG04047	*1/*4	PASS	SAS
HG00273	*1/*35	PASS	EUR
HG03077	*1/*41	PASS	AFR
HG03136	*17/*45	PASS	AFR
NA18511	*1/*2	PASS	AFR
HG03376	*10/*45	PASS	AFR
NA19037	*17/*29	PASS	AFR
HG01893	*1/*5	PASS	AMR
HG00342	*1/*68+*4	PASS	EUR
HG01055	*1/*9	PASS	AMR
NA20586	*2x2/*35	PASS	EUR
HG02603	*1/*2	PASS	SAS
HG03082	*1/*17	PASS	AFR
HG00313	*1/*4	PASS	EUR
NA12815	*2/*41	PASS	EUR
NA19315	*1/*29	PASS	AFR
HG02724	*1/*1	PASS	SAS
HG02655	*1/*1	PASS	SAS
HG03157	*1/*45	PASS	AFR
HG01257	*2/*2	PASS	AMR
NA19090	*1/*36+*10	PASS	EAS
HG01067	*2/*4	PASS	AMR
HG03139	*17/*2x2	PASS	AFR
HG02491	*1/*1	PASS	SAS
HG00311	*1/*2	PASS	EUR
HG03175	*1/*17	PASS	AFR
NA18547	*10/*10	PASS	EAS
HG01079	*1/*33	PASS	AMR
NA18644	*1/*36+*10	PASS	EAS
HG00130	*2/*4	PASS	EUR
HG02682	*1/*33	PASS	SAS
HG00344	*1/*41	PASS	EUR
HG03048	*1/*29	PASS	AFR
HG00129	*1/*3	PASS	EUR
HG02725	*1/*4	PASS	SAS
HG02649	*1/*2	PASS	SAS
HG02895	*10/*29	PASS	AFR
HG00345	*1/*1	PASS	EUR
HG02600	*1/*5	PASS	SAS
HG03135	*2/*2x2	PASS	AFR
HG03166	*2/*40	PASS	AFR
NA18994	*1/*36+*10	PASS	EAS
HG02885	*4/*4	PASS	AFR
HG01259	*1/*5	PASS	AMR
HG03229	*1/*10	PASS	SAS
HG02654	*2/*86	PASS	SAS
HG01066	*35/*41	PASS	AMR
HG02493	*2/*2	PASS	SAS
NA19036	*17/*5	PASS	AFR
HG00338	*1/*2	PASS	EUR
NA19332	*2x2/*29	PASS	AFR
HG02783	*1/*1	PASS	SAS
NA18526	*1/*36+*36+*10	PASS	EAS
HG02651	*2/*68+*4	PASS	SAS
HG04003	*1/*5	PASS	SAS
HG02700	*1/*4	PASS	SAS
HG02657	*1/*1	PASS	SAS
HG01080	*2/*28	PASS	AMR
HG00320	*2/*2x2	PASS	EUR
HG03096	*17/*29	PASS	AFR
HG02648	*1/*2	PASS	SAS
NA19331	*1/*17	PASS	AFR
NA18505	*1/*45	PASS	AFR
HG02817	*2/*29	PASS	AFR
HG01272	*17/*82	PASS	AMR
HG03397	*1/*5	PASS	AFR
HG02690	*1/*1	PASS	SAS
HG02727	*43/*86	PASS	SAS
HG00319	*1/*68+*4	PASS	EUR
HG00127	*2/*4.013+*4	PASS	EUR
HG03057	*2/*29	PASS	AFR
HG02681	*2/*41	PASS	SAS
NA18865	*17/*2	PASS	AFR
NA20900	*4/*5	PASS	SAS
HG02658	*1/*2	PASS	SAS
HG01256	*1/*68+*68+*4	PASS	AMR
HG03653	*1/*2	PASS	SAS
HG01049	*17/*2	PASS	AMR
NA21092	*1/*41	PASS	SAS
HG02737	*41/*6	PASS	SAS
[truncated: 506 more rows]
